# Supplementary material for: Environmental Temperature Controls Accumulation of Transacting siRNAs Involved in Heterochromatin Formation
Source: Genes (Basel). 2018 Feb 21;9(2):117. doi: 10.3390/genes9020117 (PMC5852613; doi:10.3390/genes9020117)
Supplement: Supplementary file 1 [file genes-09-00117-s001.zip]

Archive with 21 entries (21 files):
- genes-264579/Fig_1.png
- genes-264579/Fig_3.png
- genes-264579/Fig_4.png
- genes-264579/Fig2.eps
- genes-264579/Fig2-eps-converted-to.pdf
- genes-264579/fig5.eps
- genes-264579/fig5-eps-converted-to.pdf
- genes-264579/lite.bib
- genes-264579/logo-mdpi.eps
- genes-264579/logo-mdpi-eps-converted-to.pdf
- genes-264579/mdpi.bst
- genes-264579/mdpi.cls
- genes-264579/Suppl__Fig__1.png
- genes-264579/Suppl__Fig__2.png
- genes-264579/template.aux
- genes-264579/template.bbl
- genes-264579/template.log
- genes-264579/template.out
- genes-264579/template.pdf
- genes-264579/template.synctex.gz
- genes-264579/template.tex
