# Supplementary material for: Environmental Temperature Controls Accumulation of Transacting siRNAs Involved in Heterochromatin Formation
Source: Genes (Basel). 2018 Feb 21;9(2):117. doi: 10.3390/genes9020117 (PMC5852613; doi:10.3390/genes9020117)
Supplement: Supplementary file 1 [file genes-09-00117-s001.zip › genes-264579/lite.bib]

@article{ni2016transgenerational,
  title={A transgenerational role of the germline nuclear RNAi pathway in repressing heat stress-induced transcriptional activation in C. elegans},
  author={Ni, Julie Zhouli and Kalinava, Natallia and Chen, Esteban and Huang, Alex and Trinh, Thi and Gu, Sam Guoping},
  journal={Epigenetics \& chromatin},
  volume={9},
  number={1},
  pages={3},
  year={2016},
  publisher={BioMed Central}
}

@article{bouhouche2011functional,
  title={Functional specialization of Piwi proteins in Paramecium tetraurelia from post-transcriptional gene silencing to genome remodelling},
  author={Bouhouche, Khaled and Gout, Jean-Fran{\c{c}}ois and Kapusta, Aur{\'e}lie and B{\'e}termier, Mireille and Meyer, Eric},
  journal={Nucleic acids research},
  volume={39},
  number={10},
  pages={4249--4264},
  year={2011},
  publisher={Oxford University Press}
}

@article{marker2010distinct,
  title={Distinct RNA-dependent RNA polymerases are required for RNAi triggered by double-stranded RNA versus truncated transgenes in Paramecium tetraurelia},
  author={Marker, Simone and Le Mou{\"e}l, Anne and Meyer, Eric and Simon, Martin},
  journal={Nucleic acids research},
  volume={38},
  number={12},
  pages={4092--4107},
  year={2010},
  publisher={Oxford University Press}
}


@article{oberti2015dicer,
  title={Dicer and HSP104 function in a negative feedback loop to confer robustness to environmental stress},
  author={Oberti, Daniele and Biasini, Adriano and Kirschmann, Moritz Alexander and Genoud, Christel and Stunnenberg, Rieka and Shimada, Yukiko and B{\"u}hler, Marc},
  journal={Cell reports},
  volume={10},
  number={1},
  pages={47--61},
  year={2015},
  publisher={Elsevier}
}

@article{dalmay2000rna,
  title={An RNA-dependent RNA polymerase gene in Arabidopsis is required for posttranscriptional gene silencing mediated by a transgene but not by a virus},
  author={Dalmay, Tamas and Hamilton, Andrew and Rudd, Stephen and Angell, Susan and Baulcombe, David C},
  journal={Cell},
  volume={101},
  number={5},
  pages={543--553},
  year={2000},
  publisher={Elsevier}
}

@article{romon2013rna,
  title={RNA silencing is resistant to low-temperature in grapevine},
  author={Romon, Marjorie and Soustre-Gacougnolle, Isabelle and Schmitt, Carine and Perrin, Mireille and Burdloff, Yannick and Chevalier, Elodie and Mutterer, J{\'e}rome and Himber, Christophe and Zervudacki, J{\'e}r{\^o}me and Montavon, Thomas and others},
  journal={PloS one},
  volume={8},
  number={12},
  pages={e82652},
  year={2013},
  publisher={Public Library of Science}
}

@article{voinnet2001rna,
  title={RNA silencing as a plant immune system against viruses},
  author={Voinnet, Olivier},
  journal={TRENDS in Genetics},
  volume={17},
  number={8},
  pages={449--459},
  year={2001},
  publisher={Elsevier}
}


@article{szittya2003low,
  title={Low temperature inhibits RNA silencing-mediated defence by the control of siRNA generation},
  author={Szittya, Gy{\"o}rgy and Silhavy, D{\'a}niel and Moln{\'a}r, Attila and Havelda, Zolt{\'a}n and Lovas, {\'A}gnes and Lakatos, L{\'o}r{\'a}nt and B{\'a}nfalvi, Zs{\'o}fia and Burgy{\'a}n, J{\'o}zsef},
  journal={The EMBO Journal},
  volume={22},
  number={3},
  pages={633--640},
  year={2003},
  publisher={EMBO Press}
}


@article{tricker2015transgenerational,
  title={Transgenerational inheritance or resetting of stress-induced epigenetic modifications: two sides of the same coin},
  author={Tricker, Penny J},
  journal={Frontiers in plant science},
  volume={6},
  year={2015},
  publisher={Frontiers Media SA}
}

@article{de2012paramutation,
  title={Paramutation in Drosophila linked to emergence of a piRNA-producing locus},
  author={De Vanssay, Augustin and Boug{\'e}, Anne-Laure and Boivin, Antoine and Hermant, Catherine and Teysset, Laure and Delmarre, Val{\'e}rie and Antoniewski, Christophe and Ronsseray, St{\'e}phane},
  journal={Nature},
  volume={490},
  number={7418},
  pages={112--115},
  year={2012},
  publisher={Nature Research}
}

@article{neeb2017rna,
  title={RNA-mediated transgenerational inheritance in ciliates and plants},
  author={Neeb, Zachary T and Nowacki, Mariusz},
  journal={Chromosoma},
  pages={1--9},
  year={2017},
  publisher={Springer}
}

@article{sarkies2014small,
  title={Small RNAs break out: the molecular cell biology of mobile small RNAs},
  author={Sarkies, Peter and Miska, Eric A},
  journal={Nature Reviews Molecular Cell Biology},
  volume={15},
  number={8},
  pages={525--535},
  year={2014},
  publisher={Nature Research}
}

@article{sapetschnig2015tertiary,
  title={Tertiary siRNAs mediate paramutation in C. elegans},
  author={Sapetschnig, Alexandra and Sarkies, Peter and Lehrbach, Nicolas J and Miska, Eric A},
  journal={PLoS genetics},
  volume={11},
  number={3},
  pages={e1005078},
  year={2015},
  publisher={Public Library of Science}
}

@article{galvani2001transgene,
  title={Transgene-mediated post-transcriptional gene silencing is inhibited by 3 non-coding sequences in Paramecium},
  author={Galvani, Ang{\'e}lique and Sperling, Linda},
  journal={Nucleic acids research},
  volume={29},
  number={21},
  pages={4387--4394},
  year={2001},
  publisher={Oxford University Press}
}

@article{simmer2010hairpin,
  title={Hairpin RNA induces secondary small interfering RNA synthesis and silencing in trans in fission yeast},
  author={Simmer, Femke and Buscaino, Alessia and Kos-Braun, Isabelle C and Kagansky, Alexander and Boukaba, Abdelhalim and Urano, Takeshi and Kerr, Alastair RW and Allshire, Robin C},
  journal={EMBO reports},
  volume={11},
  number={2},
  pages={112--118},
  year={2010},
  publisher={EMBO Press}
}

@article{buhler2006tethering,
  title={Tethering RITS to a nascent transcript initiates RNAi-and heterochromatin-dependent gene silencing},
  author={B{\"u}hler, Marc and Verdel, Andr{\'e} and Moazed, Danesh},
  journal={Cell},
  volume={125},
  number={5},
  pages={873--886},
  year={2006},
  publisher={Elsevier}
}

@article{meyer2007epigenetics,
  title={Epigenetics of ciliates},
  author={Meyer, Eric and Chalker, Douglas L and others},
  journal={Epigenetics},
  pages={127--150},
  year={2007},
  publisher={Cold Spring Harbor Laboratory Press, Cold Spring Harbor, NY}
}

@article{gotz2016two,
  title={Two sets of RNAi components are required for heterochromatin formation in trans triggered by truncated transgenes},
  author={G{\"o}tz, Ulrike and Marker, Simone and Cheaib, Miriam and Andresen, Karsten and Shrestha, Simon and Durai, Dilip A and Nordstr{\"o}m, Karl J and Schulz, Marcel H and Simon, Martin},
  journal={Nucleic acids research},
  volume={44},
  number={12},
  pages={5908--5923},
  year={2016},
  publisher={Oxford University Press}
}

@article{hollick2017paramutation,
  title={Paramutation and related phenomena in diverse species},
  author={Hollick, Jay B},
  journal={Nature reviews Genetics},
  volume={18},
  number={1},
  pages={5--23},
  year={2017},
  publisher={Nature Research}
}

@article{simon2014unicellular,
  title={Unicellular eukaryotes as models in cell and molecular biology: critical appraisal of their past and future value},
  author={Simon, Martin and Plattner, Helmut},
  journal={Int Rev Cell Mol Biol},
  volume={309},
  pages={141--198},
  year={2014}
}

@article{carradec2015primary,
  title={Primary and secondary siRNA synthesis triggered by RNAs from food bacteria in the ciliate Paramecium tetraurelia},
  author={Carradec, Quentin and G{\"o}tz, Ulrike and Arnaiz, Olivier and Pouch, Juliette and Simon, Martin and Meyer, Eric and Marker, Simone},
  journal={Nucleic acids research},
  volume={43},
  number={3},
  pages={1818--1833},
  year={2015},
  publisher={Oxford University Press}
}

@article{cheaib2015epigenetic,
  title={Epigenetic regulation of serotype expression antagonizes transcriptome dynamics in Paramecium tetraurelia},
  author={Cheaib, Miriam and Dehghani Amirabad, Azim and Nordstr{\"o}m, Karl JV and Schulz, Marcel H and Simon, Martin},
  journal={DNA Research},
  volume={22},
  number={4},
  pages={293--305},
  year={2015},
  publisher={Oxford University Press}
}

@article{arnaiz2010gene,
  title={Gene expression in a paleopolyploid: a transcriptome resource for the ciliate Paramecium tetraurelia},
  author={Arnaiz, Olivier and Go{\^u}t, Jean-Fran{\c{c}}ois and B{\'e}termier, Mireille and Bouhouche, Khaled and Cohen, Jean and Duret, Laurent and Kapusta, Aur{\'e}lie and Meyer, Eric and Sperling, Linda},
  journal={BMC genomics},
  volume={11},
  number={1},
  pages={547},
  year={2010},
  publisher={BioMed Central}
}

@article{marker2014forward,
  title={A forward genetic screen reveals essential and non-essential RNAi factors in Paramecium tetraurelia},
  author={Marker, Simone and Carradec, Quentin and Tanty, V{\'e}ronique and Arnaiz, Olivier and Meyer, Eric},
  journal={Nucleic acids research},
  volume={42},
  number={11},
  pages={7268--7280},
  year={2014},
  publisher={Oxford University Press}
}

@article{Allen2005,
	Annote = {doi: 10.1016/j.cell.2005.04.004},
	Author = {Allen, Edwards and Xie, Zhixin and Gustafson, Adam M. and Carrington, James C.},
	Booktitle = {Cell},
	Date-Added = {2017-12-04 20:57:07 +0000},
	Date-Modified = {2017-12-04 20:57:07 +0000},
	Doi = {10.1016/j.cell.2005.04.004},
	Isbn = {0092-8674},
	Journal = {Cell},
	M3 = {doi: 10.1016/j.cell.2005.04.004},
	Month = {2017/12/04},
	Number = {2},
	Pages = {207--221},
	Publisher = {Elsevier},
	Title = {{microRNA-Directed Phasing during Trans-Acting siRNA Biogenesis in Plants}},
	Ty = {JOUR},
	Url = {http://dx.doi.org/10.1016/j.cell.2005.04.004},
	Volume = {121},
	Year={2005},
	Bdsk-Url-1 = {http://dx.doi.org/10.1016/j.cell.2005.04.004}}


@article{RN38,
   author = {Agarwal, V. and Bell, G. W. and Nam, J. W. and Bartel, D. P.},
   title = {{Predicting effective microRNA target sites in mammalian mRNAs}},
   journal = {Elife},
   volume = {4},
   ISSN = {2050-084X (Electronic)
2050-084X (Linking)},
   DOI = {10.7554/eLife.05005},
   url = {https://www.ncbi.nlm.nih.gov/pubmed/26267216
https://www.ncbi.nlm.nih.gov/pmc/articles/PMC4532895/pdf/elife05005.pdf},
   year = {2015},
   type = {Journal Article}
}

@article{RN77,
   author = {Anders, A. and Watt, S. and Bahler, J. and Sawin, K. E.},
   title = {Improved tools for efficient mapping of fission yeast genes: identification of microtubule nucleation modifier mod22-1 as an allele of chromatin- remodelling factor gene swr1},
   journal = {Yeast},
   volume = {25},
   number = {12},
   pages = {913-25},
   ISSN = {1097-0061 (Electronic)
0749-503X (Linking)},
   DOI = {10.1002/yea.1639},
   url = {https://www.ncbi.nlm.nih.gov/pubmed/19160458
http://onlinelibrary.wiley.com/store/10.1002/yea.1639/asset/1639_ftp.pdf?v=1&t=j75292pw&s=9072df7a66d1ea03723045ff40146687a9d094a3},
   year = {2008},
   type = {Journal Article}
}

@article{RN46,
   author = {Arambasic, M. and Sandoval, P. Y. and Hoehener, C. and Singh, A. and Swart, E. C. and Nowacki, M.},
   title = {Pdsg1 and Pdsg2, novel proteins involved in developmental genome remodelling in Paramecium},
   journal = {PLoS One},
   volume = {9},
   number = {11},
   pages = {e112899},
   ISSN = {1932-6203 (Electronic)
1932-6203 (Linking)},
   DOI = {10.1371/journal.pone.0112899},
   url = {https://www.ncbi.nlm.nih.gov/pubmed/25397898
https://www.ncbi.nlm.nih.gov/pmc/articles/PMC4232520/pdf/pone.0112899.pdf},
   year = {2014},
   type = {Journal Article}
}

@article{RN123,
   author = {Arnaiz, O. and Cain, S. and Cohen, J. and Sperling, L.},
   title = {ParameciumDB: a community resource that integrates the Paramecium tetraurelia genome sequence with genetic data},
   journal = {Nucleic Acids Res},
   volume = {35},
   number = {Database issue},
   pages = {D439-44},
   ISSN = {1362-4962 (Electronic)
0305-1048 (Linking)},
   DOI = {10.1093/nar/gkl777},
   url = {https://www.ncbi.nlm.nih.gov/pubmed/17142227
https://www.ncbi.nlm.nih.gov/pmc/articles/PMC1669747/pdf/gkl777.pdf},
   year = {2007},
   type = {Journal Article}
}

@article{RN110,
   author = {Arnaiz, O. and Cohen, J. and Tassin, A. M. and Koll, F.},
   title = {Remodeling Cildb, a popular database for cilia and links for ciliopathies},
   journal = {Cilia},
   volume = {3},
   pages = {9},
   ISSN = {2046-2530 (Print)
2046-2530 (Linking)},
   DOI = {10.1186/2046-2530-3-9},
   url = {https://www.ncbi.nlm.nih.gov/pubmed/25422781
https://www.ncbi.nlm.nih.gov/pmc/articles/PMC4242763/pdf/2046-2530-3-9.pdf},
   year = {2014},
   type = {Journal Article}
}

@article{RN118,
   author = {Arnaiz, O. and Gout, J. F. and Betermier, M. and Bouhouche, K. and Cohen, J. and Duret, L. and Kapusta, A. and Meyer, E. and Sperling, L.},
   title = {Gene expression in a paleopolyploid: a transcriptome resource for the ciliate Paramecium tetraurelia},
   journal = {BMC Genomics},
   volume = {11},
   pages = {547},
   ISSN = {1471-2164 (Electronic)
1471-2164 (Linking)},
   DOI = {10.1186/1471-2164-11-547},
   url = {https://www.ncbi.nlm.nih.gov/pubmed/20932287
https://www.ncbi.nlm.nih.gov/pmc/articles/PMC3091696/pdf/1471-2164-11-547.pdf},
   year = {2010},
   type = {Journal Article}
}

@article{RN119,
   author = {Arnaiz, O. and Malinowska, A. and Klotz, C. and Sperling, L. and Dadlez, M. and Koll, F. and Cohen, J.},
   title = {Cildb: a knowledgebase for centrosomes and cilia},
   journal = {Database (Oxford)},
   volume = {2009},
   pages = {bap022},
   ISSN = {1758-0463 (Electronic)
1758-0463 (Linking)},
   DOI = {10.1093/database/bap022},
   url = {https://www.ncbi.nlm.nih.gov/pubmed/20428338
https://www.ncbi.nlm.nih.gov/pmc/articles/PMC2860946/pdf/bap022.pdf},
   year = {2009},
   type = {Journal Article}
}

@article{RN114,
   author = {Arnaiz, O. and Mathy, N. and Baudry, C. and Malinsky, S. and Aury, J. M. and Denby Wilkes, C. and Garnier, O. and Labadie, K. and Lauderdale, B. E. and Le Mouel, A. and Marmignon, A. and Nowacki, M. and Poulain, J. and Prajer, M. and Wincker, P. and Meyer, E. and Duharcourt, S. and Duret, L. and Betermier, M. and Sperling, L.},
   title = {The Paramecium germline genome provides a niche for intragenic parasitic DNA: evolutionary dynamics of internal eliminated sequences},
   journal = {PLoS Genet},
   volume = {8},
   number = {10},
   pages = {e1002984},
   ISSN = {1553-7404 (Electronic)
1553-7390 (Linking)},
   DOI = {10.1371/journal.pgen.1002984},
   url = {https://www.ncbi.nlm.nih.gov/pubmed/23071448
https://www.ncbi.nlm.nih.gov/pmc/articles/PMC3464196/pdf/pgen.1002984.pdf},
   year = {2012},
   type = {Journal Article}
}

@article{RN56,
   author = {Arnaiz, O. and Sperling, L.},
   title = {ParameciumDB in 2011: new tools and new data for functional and comparative genomics of the model ciliate Paramecium tetraurelia},
   journal = {Nucleic Acids Res},
   volume = {39},
   number = {Database issue},
   pages = {D632-6},
   ISSN = {1362-4962 (Electronic)
0305-1048 (Linking)},
   DOI = {10.1093/nar/gkq918},
   url = {https://www.ncbi.nlm.nih.gov/pubmed/20952411
https://www.ncbi.nlm.nih.gov/pmc/articles/PMC3013783/pdf/gkq918.pdf},
   year = {2011},
   type = {Journal Article}
}

@article{RN102,
   author = {Arnaiz, O. and Van Dijk, E. and Betermier, M. and Lhuillier-Akakpo, M. and de Vanssay, A. and Duharcourt, S. and Sallet, E. and Gouzy, J. and Sperling, L.},
   title = {Improved methods and resources for paramecium genomics: transcription units, gene annotation and gene expression},
   journal = {BMC Genomics},
   volume = {18},
   number = {1},
   pages = {483},
   ISSN = {1471-2164 (Electronic)
1471-2164 (Linking)},
   DOI = {10.1186/s12864-017-3887-z},
   url = {https://www.ncbi.nlm.nih.gov/pubmed/28651633
https://www.ncbi.nlm.nih.gov/pmc/articles/PMC5485702/pdf/12864_2017_Article_3887.pdf},
   year = {2017},
   type = {Journal Article}
}

@article{RN124,
   author = {Aury, J. M. and Jaillon, O. and Duret, L. and Noel, B. and Jubin, C. and Porcel, B. M. and Segurens, B. and Daubin, V. and Anthouard, V. and Aiach, N. and Arnaiz, O. and Billaut, A. and Beisson, J. and Blanc, I. and Bouhouche, K. and Camara, F. and Duharcourt, S. and Guigo, R. and Gogendeau, D. and Katinka, M. and Keller, A. M. and Kissmehl, R. and Klotz, C. and Koll, F. and Le Mouel, A. and Lepere, G. and Malinsky, S. and Nowacki, M. and Nowak, J. K. and Plattner, H. and Poulain, J. and Ruiz, F. and Serrano, V. and Zagulski, M. and Dessen, P. and Betermier, M. and Weissenbach, J. and Scarpelli, C. and Schachter, V. and Sperling, L. and Meyer, E. and Cohen, J. and Wincker, P.},
   title = {Global trends of whole-genome duplications revealed by the ciliate Paramecium tetraurelia},
   journal = {Nature},
   volume = {444},
   number = {7116},
   pages = {171-8},
   ISSN = {1476-4687 (Electronic)
0028-0836 (Linking)},
   DOI = {10.1038/nature05230},
   url = {https://www.ncbi.nlm.nih.gov/pubmed/17086204
http://www.nature.com/nature/journal/v444/n7116/pdf/nature05230.pdf},
   year = {2006},
   type = {Journal Article}
}

@article{RN125,
   author = {Avgousti, D. C. and Cecere, G. and Grishok, A.},
   title = {The conserved PHD1-PHD2 domain of ZFP-1/AF10 is a discrete functional module essential for viability in Caenorhabditis elegans},
   journal = {Mol Cell Biol},
   volume = {33},
   number = {5},
   pages = {999-1015},
   ISSN = {1098-5549 (Electronic)
0270-7306 (Linking)},
   DOI = {10.1128/MCB.01462-12},
   url = {https://www.ncbi.nlm.nih.gov/pubmed/23263989
https://www.ncbi.nlm.nih.gov/pmc/articles/PMC3623080/pdf/zmb999.pdf},
   year = {2013},
   type = {Journal Article}
}

@article{RN126,
   author = {Avgousti, D. C. and Palani, S. and Sherman, Y. and Grishok, A.},
   title = {CSR-1 RNAi pathway positively regulates histone expression in C. elegans},
   journal = {EMBO J},
   volume = {31},
   number = {19},
   pages = {3821-32},
   ISSN = {1460-2075 (Electronic)
0261-4189 (Linking)},
   DOI = {10.1038/emboj.2012.216},
   url = {https://www.ncbi.nlm.nih.gov/pubmed/22863779
http://emboj.embopress.org/content/embojnl/31/19/3821.full.pdf},
   year = {2012},
   type = {Journal Article}
}

@article{RN320,
   author = {Banse, S. A. and Hunter, C. P.},
   title = {Vampiric isolation of extracellular fluid from Caenorhabditis elegans},
   journal = {J Vis Exp},
   number = {61},
   ISSN = {1940-087X (Electronic)
1940-087X (Linking)},
   DOI = {10.3791/3647},
   url = {https://www.ncbi.nlm.nih.gov/pubmed/22453516
https://www.ncbi.nlm.nih.gov/pmc/articles/PMC3415171/pdf/jove-61-3647.pdf},
   year = {2012},
   type = {Journal Article}
}

@article{RN2,
   author = {Baranasic, D. and Oppermann, T. and Cheaib, M. and Cullum, J. and Schmidt, H. and Simon, M.},
   title = {Genomic characterization of variable surface antigens reveals a telomere position effect as a prerequisite for RNA interference-mediated silencing in Paramecium tetraurelia},
   journal = {MBio},
   volume = {5},
   number = {6},
   pages = {e01328},
   ISSN = {2150-7511 (Electronic)},
   DOI = {10.1128/mBio.01328-14},
   url = {https://www.ncbi.nlm.nih.gov/pubmed/25389173
https://www.ncbi.nlm.nih.gov/pmc/articles/PMC4235209/pdf/mBio.01328-14.pdf},
   year = {2014},
   type = {Journal Article}
}

@article{RN100,
   author = {Barth, D. and Krenek, S. and Fokin, S. I. and Berendonk, T. U.},
   title = {Intraspecific genetic variation in Paramecium revealed by mitochondrial cytochrome C oxidase I sequences},
   journal = {J Eukaryot Microbiol},
   volume = {53},
   number = {1},
   pages = {20-5},
   ISSN = {1066-5234 (Print)
1066-5234 (Linking)},
   DOI = {10.1111/j.1550-7408.2005.00068.x},
   url = {https://www.ncbi.nlm.nih.gov/pubmed/16441579
http://onlinelibrary.wiley.com/doi/10.1111/j.1550-7408.2005.00068.x/abstract},
   year = {2006},
   type = {Journal Article}
}

@article{RN62,
   author = {Baudry, C. and Malinsky, S. and Restituito, M. and Kapusta, A. and Rosa, S. and Meyer, E. and Betermier, M.},
   title = {PiggyMac, a domesticated piggyBac transposase involved in programmed genome rearrangements in the ciliate Paramecium tetraurelia},
   journal = {Genes Dev},
   volume = {23},
   number = {21},
   pages = {2478-83},
   ISSN = {1549-5477 (Electronic)
0890-9369 (Linking)},
   DOI = {10.1101/gad.547309},
   url = {https://www.ncbi.nlm.nih.gov/pubmed/19884254
https://www.ncbi.nlm.nih.gov/pmc/articles/PMC2779751/pdf/2478.pdf},
   year = {2009},
   type = {Journal Article}
}

@article{RN21,
   author = {Behne, T. and Copur, M. S.},
   title = {Biomarkers for hepatocellular carcinoma},
   journal = {Int J Hepatol},
   volume = {2012},
   pages = {859076},
   ISSN = {2090-3456 (Electronic)},
   DOI = {10.1155/2012/859076},
   url = {https://www.ncbi.nlm.nih.gov/pubmed/22655201
https://www.ncbi.nlm.nih.gov/pmc/articles/PMC3357951/pdf/IJHEP2012-859076.pdf},
   year = {2012},
   type = {Journal Article}
}

@article{RN15,
   author = {Bell, J. L. and Wachter, K. and Muhleck, B. and Pazaitis, N. and Kohn, M. and Lederer, M. and Huttelmaier, S.},
   title = {Insulin-like growth factor 2 mRNA-binding proteins (IGF2BPs): post-transcriptional drivers of cancer progression?},
   journal = {Cell Mol Life Sci},
   volume = {70},
   number = {15},
   pages = {2657-75},
   ISSN = {1420-9071 (Electronic)
1420-682X (Linking)},
   DOI = {10.1007/s00018-012-1186-z},
   url = {https://www.ncbi.nlm.nih.gov/pubmed/23069990
https://www.ncbi.nlm.nih.gov/pmc/articles/PMC3708292/pdf/18_2012_Article_1186.pdf},
   year = {2013},
   type = {Journal Article}
}

@article{RN101,
   author = {Benison, A. M. and Ard, T. D. and Crosby, A. M. and Barth, D. S.},
   title = {Temporal patterns of field potentials in vibrissa/barrel cortex reveal stimulus orientation and shape},
   journal = {J Neurophysiol},
   volume = {95},
   number = {4},
   pages = {2242-51},
   ISSN = {0022-3077 (Print)
0022-3077 (Linking)},
   DOI = {10.1152/jn.01034.2005},
   url = {https://www.ncbi.nlm.nih.gov/pubmed/16394071
http://jn.physiology.org/content/jn/95/4/2242.full.pdf},
   year = {2006},
   type = {Journal Article}
}

@article{RN97,
   author = {Benison, A. M. and Rector, D. M. and Barth, D. S.},
   title = {Hemispheric mapping of secondary somatosensory cortex in the rat},
   journal = {J Neurophysiol},
   volume = {97},
   number = {1},
   pages = {200-7},
   ISSN = {0022-3077 (Print)
0022-3077 (Linking)},
   DOI = {10.1152/jn.00673.2006},
   url = {https://www.ncbi.nlm.nih.gov/pubmed/17005614
http://jn.physiology.org/content/jn/97/1/200.full.pdf},
   year = {2007},
   type = {Journal Article}
}


@article{RN310,
   author = {Bugnicourt, A. and Froissard, M. and Sereti, K. and Ulrich, H. D. and Haguenauer-Tsapis, R. and Galan, J. M.},
   title = {Antagonistic roles of ESCRT and Vps class C/HOPS complexes in the recycling of yeast membrane proteins},
   journal = {Mol Biol Cell},
   volume = {15},
   number = {9},
   pages = {4203-14},
   ISSN = {1059-1524 (Print)
1059-1524 (Linking)},
   DOI = {10.1091/mbc.E04-05-0420},
   url = {https://www.ncbi.nlm.nih.gov/pubmed/15215319
https://www.ncbi.nlm.nih.gov/pmc/articles/PMC515352/pdf/0154203.pdf},
   year = {2004},
   type = {Journal Article}
}


@article{RN109,
   author = {Carradec, Q. and Gotz, U. and Arnaiz, O. and Pouch, J. and Simon, M. and Meyer, E. and Marker, S.},
   title = {Primary and secondary siRNA synthesis triggered by RNAs from food bacteria in the ciliate Paramecium tetraurelia},
   journal = {Nucleic Acids Res},
   volume = {43},
   number = {3},
   pages = {1818-33},
   ISSN = {1362-4962 (Electronic)
0305-1048 (Linking)},
   DOI = {10.1093/nar/gku1331},
   url = {https://www.ncbi.nlm.nih.gov/pubmed/25593325
https://www.ncbi.nlm.nih.gov/pmc/articles/PMC4330347/pdf/gku1331.pdf},
   year = {2015},
   type = {Journal Article}
}


@article{RN127,
   author = {Cecere, G. and Zheng, G. X. and Mansisidor, A. R. and Klymko, K. E. and Grishok, A.},
   title = {Promoters recognized by forkhead proteins exist for individual 21U-RNAs},
   journal = {Mol Cell},
   volume = {47},
   number = {5},
   pages = {734-45},
   ISSN = {1097-4164 (Electronic)
1097-2765 (Linking)},
   DOI = {10.1016/j.molcel.2012.06.021},
   url = {https://www.ncbi.nlm.nih.gov/pubmed/22819322
https://www.ncbi.nlm.nih.gov/pmc/articles/PMC3444671/pdf/nihms391307.pdf},
   year = {2012},
   type = {Journal Article}
}

@article{RN1,
   author = {Cheaib, M. and Dehghani Amirabad, A. and Nordstrom, K. J. and Schulz, M. H. and Simon, M.},
   title = {Epigenetic regulation of serotype expression antagonizes transcriptome dynamics in Paramecium tetraurelia},
   journal = {DNA Res},
   volume = {22},
   number = {4},
   pages = {293-305},
   ISSN = {1756-1663 (Electronic)
1340-2838 (Linking)},
   DOI = {10.1093/dnares/dsv014},
   url = {https://www.ncbi.nlm.nih.gov/pubmed/26231545
https://www.ncbi.nlm.nih.gov/pmc/articles/PMC4535620/pdf/dsv014.pdf},
   year = {2015},
   type = {Journal Article}
}

@article{RN50,
   author = {Cheaib, M. and Simon, M.},
   title = {Dynamic chromatin remodelling of ciliate macronuclear DNA as determined by an optimized chromatin immunoprecipitation (ChIP) method for Paramecium tetraurelia},
   journal = {Appl Microbiol Biotechnol},
   volume = {97},
   number = {6},
   pages = {2661-70},
   ISSN = {1432-0614 (Electronic)
0175-7598 (Linking)},
   DOI = {10.1007/s00253-013-4708-1},
   url = {https://www.ncbi.nlm.nih.gov/pubmed/23385475
https://link.springer.com/article/10.1007%2Fs00253-013-4708-1},
   year = {2013},
   type = {Journal Article}
}

@article{RN89,
   author = {Dainty, S. J. and Kennedy, C. A. and Watt, S. and Bahler, J. and Whitehall, S. K.},
   title = {Response of Schizosaccharomyces pombe to zinc deficiency},
   journal = {Eukaryot Cell},
   volume = {7},
   number = {3},
   pages = {454-64},
   ISSN = {1535-9786 (Electronic)
1535-9786 (Linking)},
   DOI = {10.1128/EC.00408-07},
   url = {https://www.ncbi.nlm.nih.gov/pubmed/18203864
https://www.ncbi.nlm.nih.gov/pmc/articles/PMC2268511/pdf/0408-07.pdf},
   year = {2008},
   type = {Journal Article}
}


@article{RN121,
   author = {Duret, L. and Cohen, J. and Jubin, C. and Dessen, P. and Gout, J. F. and Mousset, S. and Aury, J. M. and Jaillon, O. and Noel, B. and Arnaiz, O. and Betermier, M. and Wincker, P. and Meyer, E. and Sperling, L.},
   title = {Analysis of sequence variability in the macronuclear DNA of Paramecium tetraurelia: a somatic view of the germline},
   journal = {Genome Res},
   volume = {18},
   number = {4},
   pages = {585-96},
   ISSN = {1088-9051 (Print)
1088-9051 (Linking)},
   DOI = {10.1101/gr.074534.107},
   url = {https://www.ncbi.nlm.nih.gov/pubmed/18256234
https://www.ncbi.nlm.nih.gov/pmc/articles/PMC2279246/pdf/585.pdf},
   year = {2008},
   type = {Journal Article}
}

@article{RN76,
   author = {Ebert, M. S. and Sharp, P. A.},
   title = {Roles for microRNAs in conferring robustness to biological processes},
   journal = {Cell},
   volume = {149},
   number = {3},
   pages = {515-24},
   ISSN = {1097-4172 (Electronic)
0092-8674 (Linking)},
   DOI = {10.1016/j.cell.2012.04.005},
   url = {https://www.ncbi.nlm.nih.gov/pubmed/22541426
https://www.ncbi.nlm.nih.gov/pmc/articles/PMC3351105/pdf/nihms372011.pdf},
   year = {2012},
   type = {Journal Article}
}

@article{RN16,
   author = {Elcheva, I. and Goswami, S. and Noubissi, F. K. and Spiegelman, V. S.},
   title = {CRD-BP protects the coding region of betaTrCP1 mRNA from miR-183-mediated degradation},
   journal = {Mol Cell},
   volume = {35},
   number = {2},
   pages = {240-6},
   ISSN = {1097-4164 (Electronic)
1097-2765 (Linking)},
   DOI = {10.1016/j.molcel.2009.06.007},
   url = {https://www.ncbi.nlm.nih.gov/pubmed/19647520
http://www.cell.com/molecular-cell/pdf/S1097-2765(09)00398-0.pdf},
   year = {2009},
   type = {Journal Article}
}

@article{RN49,
   author = {Feng, X. and Guang, S.},
   title = {Non-coding RNAs mediate the rearrangements of genomic DNA in ciliates},
   journal = {Sci China Life Sci},
   volume = {56},
   number = {10},
   pages = {937-43},
   ISSN = {1869-1889 (Electronic)
1674-7305 (Linking)},
   DOI = {10.1007/s11427-013-4539-4},
   url = {https://www.ncbi.nlm.nih.gov/pubmed/24008384
https://link.springer.com/content/pdf/10.1007%2Fs11427-013-4539-4.pdf},
   year = {2013},
   type = {Journal Article}
}

@article{RN37,
   author = {Friedman, J. and Hastie, T. and Tibshirani, R.},
   title = {Regularization Paths for Generalized Linear Models via Coordinate Descent},
   journal = {J Stat Softw},
   volume = {33},
   number = {1},
   pages = {1-22},
   ISSN = {1548-7660 (Linking)},
   url = {https://www.ncbi.nlm.nih.gov/pubmed/20808728
https://www.ncbi.nlm.nih.gov/pmc/articles/PMC2929880/pdf/nihms201118.pdf},
   year = {2010},
   type = {Journal Article}
}

@article{RN311,
   author = {Froissard, M. and Keller, A. M. and Dedieu, J. C. and Cohen, J.},
   title = {Novel secretory vesicle proteins essential for membrane fusion display extracellular-matrix domains},
   journal = {Traffic},
   volume = {5},
   number = {7},
   pages = {493-502},
   ISSN = {1398-9219 (Print)
1398-9219 (Linking)},
   DOI = {10.1111/j.1600-0854.2004.00194.x},
   url = {https://www.ncbi.nlm.nih.gov/pubmed/15180826
http://onlinelibrary.wiley.com/store/10.1111/j.1600-0854.2004.00194.x/asset/j.1600-0854.2004.00194.x.pdf?v=1&t=j752fm8c&s=df0b20c02a45aadc02d6e5df8b2e139f243342c7},
   year = {2004},
   type = {Journal Article}
}

@article{RN70,
   author = {Furrer, D. I. and Swart, E. C. and Kraft, M. F. and Sandoval, P. Y. and Nowacki, M.},
   title = {Two Sets of Piwi Proteins Are Involved in Distinct sRNA Pathways Leading to Elimination of Germline-Specific DNA},
   journal = {Cell Rep},
   volume = {20},
   number = {2},
   pages = {505-520},
   ISSN = {2211-1247 (Electronic)},
   DOI = {10.1016/j.celrep.2017.06.050},
   url = {https://www.ncbi.nlm.nih.gov/pubmed/28700949},
   year = {2017},
   type = {Journal Article}
}


@article{RN314,
   author = {Garnier, O. and Serrano, V. and Duharcourt, S. and Meyer, E.},
   title = {RNA-mediated programming of developmental genome rearrangements in Paramecium tetraurelia},
   journal = {Mol Cell Biol},
   volume = {24},
   number = {17},
   pages = {7370-9},
   ISSN = {0270-7306 (Print)
0270-7306 (Linking)},
   DOI = {10.1128/MCB.24.17.7370-7379.2004},
   url = {https://www.ncbi.nlm.nih.gov/pubmed/15314149
https://www.ncbi.nlm.nih.gov/pmc/articles/PMC506981/pdf/0277-04.pdf},
   year = {2004},
   type = {Journal Article}
}

@article{RN122,
   author = {Gogendeau, D. and Klotz, C. and Arnaiz, O. and Malinowska, A. and Dadlez, M. and de Loubresse, N. G. and Ruiz, F. and Koll, F. and Beisson, J.},
   title = {Functional diversification of centrins and cell morphological complexity},
   journal = {J Cell Sci},
   volume = {121},
   number = {Pt 1},
   pages = {65-74},
   ISSN = {0021-9533 (Print)
0021-9533 (Linking)},
   DOI = {10.1242/jcs.019414},
   url = {https://www.ncbi.nlm.nih.gov/pubmed/18057024
http://jcs.biologists.org/content/joces/121/1/65.full.pdf},
   year = {2008},
   type = {Journal Article}
}


@article{RN319,
   author = {Grishkevich, V. and Ben-Elazar, S. and Hashimshony, T. and Schott, D. H. and Hunter, C. P. and Yanai, I.},
   title = {A genomic bias for genotype-environment interactions in C. elegans},
   journal = {Mol Syst Biol},
   volume = {8},
   pages = {587},
   ISSN = {1744-4292 (Electronic)
1744-4292 (Linking)},
   DOI = {10.1038/msb.2012.19},
   url = {https://www.ncbi.nlm.nih.gov/pubmed/22669615
https://www.ncbi.nlm.nih.gov/pmc/articles/PMC3397417/pdf/msb201219.pdf},
   year = {2012},
   type = {Journal Article}
}

@article{RN128,
   author = {Grishok, A.},
   title = {Endogenous RNAi and adaptation to environment in C. elegans},
   journal = {Worm},
   volume = {1},
   number = {2},
   pages = {129-33},
   ISSN = {2162-4046 (Print)
2162-4046 (Linking)},
   DOI = {10.4161/worm.19538},
   url = {https://www.ncbi.nlm.nih.gov/pubmed/24058837
https://www.ncbi.nlm.nih.gov/pmc/articles/PMC3670229/pdf/worm-1-129.pdf},
   year = {2012},
   type = {Journal Article}
}

@article{RN129,
   author = {Grishok, A. and Hoersch, S. and Sharp, P. A.},
   title = {RNA interference and retinoblastoma-related genes are required for repression of endogenous siRNA targets in Caenorhabditis elegans},
   journal = {Proc Natl Acad Sci U S A},
   volume = {105},
   number = {51},
   pages = {20386-91},
   ISSN = {1091-6490 (Electronic)
0027-8424 (Linking)},
   DOI = {10.1073/pnas.0810589105},
   url = {https://www.ncbi.nlm.nih.gov/pubmed/19073934
https://www.ncbi.nlm.nih.gov/pmc/articles/PMC2629315/pdf/zpq20386.pdf},
   year = {2008},
   type = {Journal Article}
}

@article{RN105,
   author = {Gruchota, J. and Denby Wilkes, C. and Arnaiz, O. and Sperling, L. and Nowak, J. K.},
   title = {A meiosis-specific Spt5 homolog involved in non-coding transcription},
   journal = {Nucleic Acids Res},
   volume = {45},
   number = {8},
   pages = {4722-4732},
   ISSN = {1362-4962 (Electronic)
0305-1048 (Linking)},
   DOI = {10.1093/nar/gkw1318},
   url = {https://www.ncbi.nlm.nih.gov/pubmed/28053118
https://www.ncbi.nlm.nih.gov/pmc/articles/PMC5416832/pdf/gkw1318.pdf},
   year = {2017},
   type = {Journal Article}
}


@article{RN72,
   author = {Hasler, D. and Meister, G.},
   title = {From tRNA to miRNA: RNA-folding contributes to correct entry into noncoding RNA pathways},
   journal = {FEBS Lett},
   volume = {590},
   number = {15},
   pages = {2354-63},
   ISSN = {1873-3468 (Electronic)
0014-5793 (Linking)},
   DOI = {10.1002/1873-3468.12294},
   url = {https://www.ncbi.nlm.nih.gov/pubmed/27397696
http://onlinelibrary.wiley.com/store/10.1002/1873-3468.12294/asset/feb212294.pdf?v=1&t=j752hhro&s=74740878b6c4a7a3365024feccb43ca5bb66f90b},
   year = {2016},
   type = {Journal Article}
}

@article{RN313,
   author = {Heinekamp, T. and Strathmann, A. and Kuhlmann, M. and Froissard, M. and Muller, A. and Perrot-Rechenmann, C. and Droge-Laser, W.},
   title = {The tobacco bZIP transcription factor BZI-1 binds the GH3 promoter in vivo and modulates auxin-induced transcription},
   journal = {Plant J},
   volume = {38},
   number = {2},
   pages = {298-309},
   ISSN = {0960-7412 (Print)
0960-7412 (Linking)},
   DOI = {10.1111/j.1365-313X.2004.02043.x},
   url = {https://www.ncbi.nlm.nih.gov/pubmed/15078332
http://onlinelibrary.wiley.com/store/10.1111/j.1365-313X.2004.02043.x/asset/j.1365-313X.2004.02043.x.pdf?v=1&t=j752how0&s=cad7e7fecc787b18ffd857b3c0cde026c5bcf71d},
   year = {2004},
   type = {Journal Article}
}

@article{RN79,
   author = {Helmlinger, D. and Marguerat, S. and Villen, J. and Gygi, S. P. and Bahler, J. and Winston, F.},
   title = {The S. pombe SAGA complex controls the switch from proliferation to sexual differentiation through the opposing roles of its subunits Gcn5 and Spt8},
   journal = {Genes Dev},
   volume = {22},
   number = {22},
   pages = {3184-95},
   ISSN = {0890-9369 (Print)
0890-9369 (Linking)},
   DOI = {10.1101/gad.1719908},
   url = {https://www.ncbi.nlm.nih.gov/pubmed/19056896
https://www.ncbi.nlm.nih.gov/pmc/articles/PMC2593614/pdf/3184.pdf},
   year = {2008},
   type = {Journal Article}
}

@article{RN65,
   author = {Hennessey, T. M.},
   title = {Responses of the ciliates Tetrahymena and Paramecium to external ATP and GTP},
   journal = {Purinergic Signal},
   volume = {1},
   number = {2},
   pages = {101-10},
   ISSN = {1573-9538 (Print)
1573-9538 (Linking)},
   DOI = {10.1007/s11302-005-6213-1},
   url = {https://www.ncbi.nlm.nih.gov/pubmed/18404496
https://www.ncbi.nlm.nih.gov/pmc/articles/PMC2096533/pdf/11302_2005_Article_6213.pdf},
   year = {2005},
   type = {Journal Article}
}

@article{RN134,
   author = {Henras, A. K. and Plisson-Chastang, C. and O'Donohue, M. F. and Chakraborty, A. and Gleizes, P. E.},
   title = {An overview of pre-ribosomal RNA processing in eukaryotes},
   journal = {Wiley Interdiscip Rev RNA},
   volume = {6},
   number = {2},
   pages = {225-42},
   ISSN = {1757-7012 (Electronic)
1757-7004 (Linking)},
   DOI = {10.1002/wrna.1269},
   url = {https://www.ncbi.nlm.nih.gov/pubmed/25346433
http://onlinelibrary.wiley.com/store/10.1002/wrna.1269/asset/wrna1269.pdf?v=1&t=j752hyp0&s=9a00bd4193d632f25bd139ab63d8345aabb3ff17},
   year = {2015},
   type = {Journal Article}
}

@article{RN316,
   author = {Hinas, A. and Wright, A. J. and Hunter, C. P.},
   title = {SID-5 is an endosome-associated protein required for efficient systemic RNAi in C. elegans},
   journal = {Curr Biol},
   volume = {22},
   number = {20},
   pages = {1938-43},
   ISSN = {1879-0445 (Electronic)
0960-9822 (Linking)},
   DOI = {10.1016/j.cub.2012.08.020},
   url = {https://www.ncbi.nlm.nih.gov/pubmed/22981770},
   year = {2012},
   type = {Journal Article}
}


@article{RN75,
   author = {Jakobsen, J. C. and Katakam, K. K. and Schou, A. and Hellmuth, S. G. and Stallknecht, S. E. and Leth-Moller, K. and Iversen, M. and Banke, M. B. and Petersen, I. J. and Klingenberg, S. L. and Krogh, J. and Ebert, S. E. and Timm, A. and Lindschou, J. and Gluud, C.},
   title = {Selective serotonin reuptake inhibitors versus placebo in patients with major depressive disorder. A systematic review with meta-analysis and Trial Sequential Analysis},
   journal = {BMC Psychiatry},
   volume = {17},
   number = {1},
   pages = {58},
   ISSN = {1471-244X (Electronic)
1471-244X (Linking)},
   DOI = {10.1186/s12888-016-1173-2},
   url = {https://www.ncbi.nlm.nih.gov/pubmed/28178949
https://www.ncbi.nlm.nih.gov/pmc/articles/PMC5299662/pdf/12888_2016_Article_1173.pdf},
   year = {2017},
   type = {Journal Article}
}

@article{RN83,
   author = {Jeffares, D. C. and Penkett, C. J. and Bahler, J.},
   title = {Rapidly regulated genes are intron poor},
   journal = {Trends Genet},
   volume = {24},
   number = {8},
   pages = {375-8},
   ISSN = {0168-9525 (Print)
0168-9525 (Linking)},
   DOI = {10.1016/j.tig.2008.05.006},
   url = {https://www.ncbi.nlm.nih.gov/pubmed/18586348},
   year = {2008},
   type = {Journal Article}
}

@article{RN325,
   author = {Jensen, P. D. and Zhang, Y. and Wiggins, B. E. and Petrick, J. S. and Zhu, J. and Kerstetter, R. A. and Heck, G. R. and Ivashuta, S. I.},
   title = {Computational sequence analysis of predicted long dsRNA transcriptomes of major crops reveals sequence complementarity with human genes},
   journal = {GM Crops Food},
   volume = {4},
   number = {2},
   pages = {90-7},
   ISSN = {2164-5701 (Electronic)
2164-5698 (Linking)},
   DOI = {10.4161/gmcr.25285},
   url = {https://www.ncbi.nlm.nih.gov/pubmed/23787988
http://www.tandfonline.com/doi/pdf/10.4161/gmcr.25285?needAccess=true},
   year = {2013},
   type = {Journal Article}
}

@article{RN59,
   author = {Jerka-Dziadosz, M. and Gogendeau, D. and Klotz, C. and Cohen, J. and Beisson, J. and Koll, F.},
   title = {Basal body duplication in Paramecium: the key role of Bld10 in assembly and stability of the cartwheel},
   journal = {Cytoskeleton (Hoboken)},
   volume = {67},
   number = {3},
   pages = {161-71},
   ISSN = {1949-3592 (Electronic)
1949-3592 (Linking)},
   DOI = {10.1002/cm.20433},
   url = {https://www.ncbi.nlm.nih.gov/pubmed/20217679
http://onlinelibrary.wiley.com/doi/10.1002/cm.20433/abstract},
   year = {2010},
   type = {Journal Article}
}

@article{RN317,
   author = {Jose, A. M. and Kim, Y. A. and Leal-Ekman, S. and Hunter, C. P.},
   title = {Conserved tyrosine kinase promotes the import of silencing RNA into Caenorhabditis elegans cells},
   journal = {Proc Natl Acad Sci U S A},
   volume = {109},
   number = {36},
   pages = {14520-5},
   ISSN = {1091-6490 (Electronic)
0027-8424 (Linking)},
   DOI = {10.1073/pnas.1201153109},
   url = {https://www.ncbi.nlm.nih.gov/pubmed/22912399
https://www.ncbi.nlm.nih.gov/pmc/articles/PMC3437824/pdf/pnas.201201153.pdf},
   year = {2012},
   type = {Journal Article}
}

@article{RN55,
   author = {Kapusta, A. and Matsuda, A. and Marmignon, A. and Ku, M. and Silve, A. and Meyer, E. and Forney, J. D. and Malinsky, S. and Betermier, M.},
   title = {Highly precise and developmentally programmed genome assembly in Paramecium requires ligase IV-dependent end joining},
   journal = {PLoS Genet},
   volume = {7},
   number = {4},
   pages = {e1002049},
   ISSN = {1553-7404 (Electronic)
1553-7390 (Linking)},
   DOI = {10.1371/journal.pgen.1002049},
   url = {https://www.ncbi.nlm.nih.gov/pubmed/21533177
https://www.ncbi.nlm.nih.gov/pmc/articles/PMC3077386/pdf/pgen.1002049.pdf},
   year = {2011},
   type = {Journal Article}
}


@article{RN328,
   author = {Khurana, J. S. and Clay, D. and Moreira, S. and Wang, X. and Landweber, L. F.},
   title = {Small RNA-mediated regulation of DNA dosage in the ciliate Oxytricha},
   journal = {RNA},
   ISSN = {1469-9001 (Electronic)
1355-8382 (Linking)},
   DOI = {10.1261/rna.061333.117},
   url = {https://www.ncbi.nlm.nih.gov/pubmed/29079634},
   year = {2017},
   type = {Journal Article}
}

@article{RN52,
   author = {Kutomi, O. and Hori, M. and Ishida, M. and Tominaga, T. and Kamachi, H. and Koll, F. and Cohen, J. and Yamada, N. and Noguchi, M.},
   title = {Outer dynein arm light chain 1 is essential for controlling the ciliary response to cyclic AMP in Paramecium tetraurelia},
   journal = {Eukaryot Cell},
   volume = {11},
   number = {5},
   pages = {645-53},
   ISSN = {1535-9786 (Electronic)
1535-9786 (Linking)},
   DOI = {10.1128/EC.05279-11},
   url = {https://www.ncbi.nlm.nih.gov/pubmed/22427431
https://www.ncbi.nlm.nih.gov/pmc/articles/PMC3346433/pdf/zek645.pdf},
   year = {2012},
   type = {Journal Article}
}

@article{RN78,
   author = {Lackner, D. H. and Bahler, J.},
   title = {Translational control of gene expression from transcripts to transcriptomes},
   journal = {Int Rev Cell Mol Biol},
   volume = {271},
   pages = {199-251},
   ISSN = {1937-6448 (Print)
1937-6448 (Linking)},
   DOI = {10.1016/S1937-6448(08)01205-7},
   url = {https://www.ncbi.nlm.nih.gov/pubmed/19081544},
   year = {2008},
   type = {Journal Article}
}


@article{RN61,
   author = {Laligne, C. and Klotz, C. and de Loubresse, N. G. and Lemullois, M. and Hori, M. and Laurent, F. X. and Papon, J. F. and Louis, B. and Cohen, J. and Koll, F.},
   title = {Bug22p, a conserved centrosomal/ciliary protein also present in higher plants, is required for an effective ciliary stroke in Paramecium},
   journal = {Eukaryot Cell},
   volume = {9},
   number = {4},
   pages = {645-55},
   ISSN = {1535-9786 (Electronic)
1535-9786 (Linking)},
   DOI = {10.1128/EC.00368-09},
   url = {https://www.ncbi.nlm.nih.gov/pubmed/20118210
https://www.ncbi.nlm.nih.gov/pmc/articles/PMC2863418/pdf/zek645.pdf},
   year = {2010},
   type = {Journal Article}
}

@article{RN64,
   author = {Lepere, G. and Betermier, M. and Meyer, E. and Duharcourt, S.},
   title = {Maternal noncoding transcripts antagonize the targeting of DNA elimination by scanRNAs in Paramecium tetraurelia},
   journal = {Genes Dev},
   volume = {22},
   number = {11},
   pages = {1501-12},
   ISSN = {0890-9369 (Print)
0890-9369 (Linking)},
   DOI = {10.1101/gad.473008},
   url = {https://www.ncbi.nlm.nih.gov/pubmed/18519642
https://www.ncbi.nlm.nih.gov/pmc/articles/PMC2418586/pdf/1501.pdf},
   year = {2008},
   type = {Journal Article}
}

@article{RN12,
   author = {Li, X. and Nong, Z. and Ekstrom, C. and Larsson, E. and Nordlinder, H. and Hofmann, W. J. and Trautwein, C. and Odenthal, M. and Dienes, H. P. and Ekstrom, T. J. and Schirmacher, P.},
   title = {Disrupted IGF2 promoter control by silencing of promoter P1 in human hepatocellular carcinoma},
   journal = {Cancer Res},
   volume = {57},
   number = {10},
   pages = {2048-54},
   ISSN = {0008-5472 (Print)
0008-5472 (Linking)},
   url = {https://www.ncbi.nlm.nih.gov/pubmed/9158004
http://cancerres.aacrjournals.org/content/canres/57/10/2048.full.pdf},
   year = {1997},
   type = {Journal Article}
}


@article{RN82,
   author = {Lopez-Maury, L. and Marguerat, S. and Bahler, J.},
   title = {Tuning gene expression to changing environments: from rapid responses to evolutionary adaptation},
   journal = {Nat Rev Genet},
   volume = {9},
   number = {8},
   pages = {583-93},
   ISSN = {1471-0064 (Electronic)
1471-0056 (Linking)},
   DOI = {10.1038/nrg2398},
   url = {https://www.ncbi.nlm.nih.gov/pubmed/18591982},
   year = {2008},
   type = {Journal Article}
}


@article{RN44,
   author = {Maliszewska-Olejniczak, K. and Gruchota, J. and Gromadka, R. and Denby Wilkes, C. and Arnaiz, O. and Mathy, N. and Duharcourt, S. and Betermier, M. and Nowak, J. K.},
   title = {TFIIS-Dependent Non-coding Transcription Regulates Developmental Genome Rearrangements},
   journal = {PLoS Genet},
   volume = {11},
   number = {7},
   pages = {e1005383},
   ISSN = {1553-7404 (Electronic)
1553-7390 (Linking)},
   DOI = {10.1371/journal.pgen.1005383},
   url = {https://www.ncbi.nlm.nih.gov/pubmed/26177014
https://www.ncbi.nlm.nih.gov/pmc/articles/PMC4503560/pdf/pgen.1005383.pdf},
   year = {2015},
   type = {Journal Article}
}

@article{RN130,
   author = {Mansisidor, A. R. and Cecere, G. and Hoersch, S. and Jensen, M. B. and Kawli, T. and Kennedy, L. M. and Chavez, V. and Tan, M. W. and Lieb, J. D. and Grishok, A.},
   title = {A conserved PHD finger protein and endogenous RNAi modulate insulin signaling in Caenorhabditis elegans},
   journal = {PLoS Genet},
   volume = {7},
   number = {9},
   pages = {e1002299},
   ISSN = {1553-7404 (Electronic)
1553-7390 (Linking)},
   DOI = {10.1371/journal.pgen.1002299},
   url = {https://www.ncbi.nlm.nih.gov/pubmed/21980302
https://www.ncbi.nlm.nih.gov/pmc/articles/PMC3183084/pdf/pgen.1002299.pdf},
   year = {2011},
   type = {Journal Article}
}

@article{RN80,
   author = {Marguerat, S. and Wilhelm, B. T. and Bahler, J.},
   title = {Next-generation sequencing: applications beyond genomes},
   journal = {Biochem Soc Trans},
   volume = {36},
   number = {Pt 5},
   pages = {1091-6},
   ISSN = {0300-5127 (Print)
0300-5127 (Linking)},
   DOI = {10.1042/BST0361091},
   url = {https://www.ncbi.nlm.nih.gov/pubmed/18793195
https://www.ncbi.nlm.nih.gov/pmc/articles/PMC2563889/pdf/bst0361091.pdf},
   year = {2008},
   type = {Journal Article}
}

@article{RN47,
   author = {Marker, S. and Carradec, Q. and Tanty, V. and Arnaiz, O. and Meyer, E.},
   title = {{A forward genetic screen reveals essential and non-essential RNAi factors in Paramecium tetraurelia}},
   journal = {Nucleic Acids Res},
   volume = {42},
   number = {11},
   pages = {7268-80},
   ISSN = {1362-4962 (Electronic)
0305-1048 (Linking)},
   DOI = {10.1093/nar/gku223},
   url = {https://www.ncbi.nlm.nih.gov/pubmed/24860163
https://www.ncbi.nlm.nih.gov/pmc/articles/PMC4066745/pdf/gku223.pdf},
   year = {2014},
   type = {Journal Article}
}


@article{RN5,
   author = {Marker, S. and Le Mouel, A. and Meyer, E. and Simon, M.},
   title = {{Distinct RNA-dependent RNA polymerases are required for RNAi triggered by double-stranded RNA versus truncated transgenes in Paramecium tetraurelia}},
   journal = {Nucleic Acids Res},
   volume = {38},
   number = {12},
   pages = {4092-107},
   ISSN = {1362-4962 (Electronic)
0305-1048 (Linking)},
   DOI = {10.1093/nar/gkq131},
   url = {https://www.ncbi.nlm.nih.gov/pubmed/20200046
https://www.ncbi.nlm.nih.gov/pmc/articles/PMC2896523/pdf/gkq131.pdf},
   year = {2010},
   type = {Journal Article}
}

@article{RN41,
   author = {Martin, Marcel},
   title = {Cutadapt removes adapter sequences from high-throughput sequencing reads},
   journal = {2011},
   volume = {17},
   number = {1},
   ISSN = {2226-6089},
   DOI = {10.14806/ej.17.1.200
pp. 10-12},
   url = {http://journal.embnet.org/index.php/embnetjournal/article/view/200
http://journal.embnet.org/index.php/embnetjournal/article/download/200/458},
   year = {2011},
   type = {Journal Article}
}

@article{RN68,
   author = {Matsuda, A. and Forney, J. D.},
   title = {The SUMO pathway is developmentally regulated and required for programmed DNA elimination in Paramecium tetraurelia},
   journal = {Eukaryot Cell},
   volume = {5},
   number = {5},
   pages = {806-15},
   ISSN = {1535-9778 (Print)
1535-9786 (Linking)},
   DOI = {10.1128/EC.5.5.806-815.2006},
   url = {https://www.ncbi.nlm.nih.gov/pubmed/16682458
https://www.ncbi.nlm.nih.gov/pmc/articles/PMC1459683/pdf/0329-05.pdf},
   year = {2006},
   type = {Journal Article}
}

@article{RN58,
   author = {Matsuda, A. and Shieh, A. W. and Chalker, D. L. and Forney, J. D.},
   title = {The conjugation-specific Die5 protein is required for development of the somatic nucleus in both Paramecium and Tetrahymena},
   journal = {Eukaryot Cell},
   volume = {9},
   number = {7},
   pages = {1087-99},
   ISSN = {1535-9786 (Electronic)
1535-9786 (Linking)},
   DOI = {10.1128/EC.00379-09},
   url = {https://www.ncbi.nlm.nih.gov/pubmed/20495055
https://www.ncbi.nlm.nih.gov/pmc/articles/PMC2901671/pdf/zek1087.pdf},
   year = {2010},
   type = {Journal Article}
}

@article{RN318,
   author = {McEwan, D. L. and Weisman, A. S. and Hunter, C. P.},
   title = {Uptake of extracellular double-stranded RNA by SID-2},
   journal = {Mol Cell},
   volume = {47},
   number = {5},
   pages = {746-54},
   ISSN = {1097-4164 (Electronic)
1097-2765 (Linking)},
   DOI = {10.1016/j.molcel.2012.07.014},
   url = {https://www.ncbi.nlm.nih.gov/pubmed/22902558
https://www.ncbi.nlm.nih.gov/pmc/articles/PMC3488460/pdf/nihms401735.pdf},
   year = {2012},
   type = {Journal Article}
}

@article{RN88,
   author = {Mercier, A. and Watt, S. and Bahler, J. and Labbe, S.},
   title = {Key function for the CCAAT-binding factor Php4 to regulate gene expression in response to iron deficiency in fission yeast},
   journal = {Eukaryot Cell},
   volume = {7},
   number = {3},
   pages = {493-508},
   ISSN = {1535-9786 (Electronic)
1535-9786 (Linking)},
   DOI = {10.1128/EC.00446-07},
   url = {https://www.ncbi.nlm.nih.gov/pubmed/18223116
https://www.ncbi.nlm.nih.gov/pmc/articles/PMC2268518/pdf/0446-07.pdf},
   year = {2008},
   type = {Journal Article}
}

@article{RN94,
   author = {Miklos, I. and Szilagyi, Z. and Watt, S. and Zilahi, E. and Batta, G. and Antunovics, Z. and Enczi, K. and Bahler, J. and Sipiczki, M.},
   title = {Genomic expression patterns in cell separation mutants of Schizosaccharomyces pombe defective in the genes sep10 ( + ) and sep15 ( + ) coding for the Mediator subunits Med31 and Med8},
   journal = {Mol Genet Genomics},
   volume = {279},
   number = {3},
   pages = {225-38},
   ISSN = {1617-4615 (Print)
1617-4623 (Linking)},
   DOI = {10.1007/s00438-007-0296-z},
   url = {https://www.ncbi.nlm.nih.gov/pubmed/17922236
https://link.springer.com/article/10.1007%2Fs00438-007-0296-z},
   year = {2008},
   type = {Journal Article}
}

@article{RN57,
   author = {Mochizuki, K.},
   title = {RNA-directed epigenetic regulation of DNA rearrangements},
   journal = {Essays Biochem},
   volume = {48},
   number = {1},
   pages = {89-100},
   ISSN = {1744-1358 (Electronic)
0071-1365 (Linking)},
   DOI = {10.1042/bse0480089},
   url = {https://www.ncbi.nlm.nih.gov/pubmed/20822488
http://essays.biochemistry.org/content/ppebio/48/89.full.pdf},
   year = {2010},
   type = {Journal Article}
}

@article{RN81,
   author = {Monahan, B. J. and Villen, J. and Marguerat, S. and Bahler, J. and Gygi, S. P. and Winston, F.},
   title = {Fission yeast SWI/SNF and RSC complexes show compositional and functional differences from budding yeast},
   journal = {Nat Struct Mol Biol},
   volume = {15},
   number = {8},
   pages = {873-80},
   ISSN = {1545-9985 (Electronic)
1545-9985 (Linking)},
   DOI = {10.1038/nsmb.1452},
   url = {https://www.ncbi.nlm.nih.gov/pubmed/18622392
https://www.ncbi.nlm.nih.gov/pmc/articles/PMC2559950/pdf/nihms58725.pdf},
   year = {2008},
   type = {Journal Article}
}


@article{RN4,
   author = {Muller, A. and Kloppel, C. and Smith-Valentine, M. and Van Houten, J. and Simon, M.},
   title = {Selective and programmed cleavage of GPI-anchored proteins from the surface membrane by phospholipase C},
   journal = {Biochim Biophys Acta},
   volume = {1818},
   number = {1},
   pages = {117-24},
   ISSN = {0006-3002 (Print)
0006-3002 (Linking)},
   DOI = {10.1016/j.bbamem.2011.10.009},
   url = {https://www.ncbi.nlm.nih.gov/pubmed/22024023
http://ac.els-cdn.com/S0005273611003592/1-s2.0-S0005273611003592-main.pdf?_tid=38fcd890-3e49-11e7-a216-00000aacb35e&acdnat=1495387166_890c03d5e459e57680cebce3add5e76a},
   year = {2012},
   type = {Journal Article}
}


@article{RN116,
   author = {Nowak, J. K. and Gromadka, R. and Juszczuk, M. and Jerka-Dziadosz, M. and Maliszewska, K. and Mucchielli, M. H. and Gout, J. F. and Arnaiz, O. and Agier, N. and Tang, T. and Aggerbeck, L. P. and Cohen, J. and Delacroix, H. and Sperling, L. and Herbert, C. J. and Zagulski, M. and Betermier, M.},
   title = {Functional study of genes essential for autogamy and nuclear reorganization in Paramecium},
   journal = {Eukaryot Cell},
   volume = {10},
   number = {3},
   pages = {363-72},
   ISSN = {1535-9786 (Electronic)
1535-9786 (Linking)},
   DOI = {10.1128/EC.00258-10},
   url = {https://www.ncbi.nlm.nih.gov/pubmed/21257794
https://www.ncbi.nlm.nih.gov/pmc/articles/PMC3067474/pdf/zek363.pdf},
   year = {2011},
   type = {Journal Article}
}

@article{RN120,
   author = {O'Connor, B. D. and Day, A. and Cain, S. and Arnaiz, O. and Sperling, L. and Stein, L. D.},
   title = {GMODWeb: a web framework for the Generic Model Organism Database},
   journal = {Genome Biol},
   volume = {9},
   number = {6},
   pages = {R102},
   ISSN = {1474-760X (Electronic)
1474-7596 (Linking)},
   DOI = {10.1186/gb-2008-9-6-r102},
   url = {https://www.ncbi.nlm.nih.gov/pubmed/18570664
https://www.ncbi.nlm.nih.gov/pmc/articles/PMC2481422/pdf/gb-2008-9-6-r102.pdf},
   year = {2008},
   type = {Journal Article}
}


@article{RN69,
   author = {Pilling, O. A. and Rogers, A. J. and Gulla-Devaney, B. and Katz, L. A.},
   title = {Insights into transgenerational epigenetics from studies of ciliates},
   journal = {Eur J Protistol},
   ISSN = {1618-0429 (Electronic)
0932-4739 (Linking)},
   DOI = {10.1016/j.ejop.2017.05.004},
   url = {https://www.ncbi.nlm.nih.gov/pubmed/28689743},
   year = {2017},
   type = {Journal Article}
}

@article{RN322,
   author = {Ramon, M. and Devos, Y. and Lanzoni, A. and Liu, Y. and Gomes, A. and Gennaro, A. and Waigmann, E.},
   title = {{RNAi-based GM plants: food for thought for risk assessors}},
   journal = {Plant Biotechnol J},
   volume = {12},
   number = {9},
   pages = {1271-3},
   ISSN = {1467-7652 (Electronic)
1467-7644 (Linking)},
   DOI = {10.1111/pbi.12305},
   url = {https://www.ncbi.nlm.nih.gov/pubmed/25431203
http://onlinelibrary.wiley.com/store/10.1111/pbi.12305/asset/pbi12305.pdf?v=1&t=j752ois2&s=f8d0192fc774269c0c6aa444a44bd8887313cba5},
   year = {2014},
   type = {Journal Article}
}

@article{RN87,
   author = {Reiter, W. and Watt, S. and Dawson, K. and Lawrence, C. L. and Bahler, J. and Jones, N. and Wilkinson, C. R.},
   title = {Fission yeast MAP kinase Sty1 is recruited to stress-induced genes},
   journal = {J Biol Chem},
   volume = {283},
   number = {15},
   pages = {9945-56},
   ISSN = {0021-9258 (Print)
0021-9258 (Linking)},
   DOI = {10.1074/jbc.M710428200},
   url = {https://www.ncbi.nlm.nih.gov/pubmed/18252721
http://www.jbc.org/content/283/15/9945.full.pdf},
   year = {2008},
   type = {Journal Article}
}

@article{RN3,
   author = {Simon, M. and Plattner, H.},
   title = {Unicellular eukaryotes as models in cell and molecular biology: critical appraisal of their past and future value},
   journal = {Int Rev Cell Mol Biol},
   volume = {309},
   pages = {141-98},
   ISSN = {1937-6448 (Print)
1937-6448 (Linking)},
   DOI = {10.1016/B978-0-12-800255-1.00003-X},
   url = {https://www.ncbi.nlm.nih.gov/pubmed/24529723
http://www.sciencedirect.com/science/article/pii/B978012800255100003X},
   year = {2014},
   type = {Journal Article}
}

@article{RN8,
   author = {Simon, M. C. and Marker, S. and Schmidt, H. J.},
   title = {Inefficient serotype knock down leads to stable coexistence of different surface antigens on the outer membrane in Paramecium tetraurelia},
   journal = {Eur J Protistol},
   volume = {42},
   number = {1},
   pages = {49-53},
   ISSN = {0932-4739 (Print)
0932-4739 (Linking)},
   DOI = {10.1016/j.ejop.2005.09.003},
   url = {https://www.ncbi.nlm.nih.gov/pubmed/17070750
http://www.sciencedirect.com/science/article/pii/S093247390500091X},
   year = {2006},
   type = {Journal Article}
}

@article{RN7,
   author = {Simon, M. C. and Marker, S. and Schmidt, H. J.},
   title = {Posttranscriptional control is a strong factor enabling exclusive expression of surface antigens in Paramecium tetraurelia},
   journal = {Gene Expr},
   volume = {13},
   number = {3},
   pages = {167-78},
   ISSN = {1052-2166 (Print)
1052-2166 (Linking)},
   url = {https://www.ncbi.nlm.nih.gov/pubmed/17193923},
   year = {2006},
   type = {Journal Article}
}


@article{RN6,
   author = {Simon, M. C. and Schmidt, H. J.},
   title = {Antigenic variation in ciliates: antigen structure, function, expression},
   journal = {J Eukaryot Microbiol},
   volume = {54},
   number = {1},
   pages = {1-7},
   ISSN = {1066-5234 (Print)
1066-5234 (Linking)},
   DOI = {10.1111/j.1550-7408.2006.00226.x},
   url = {https://www.ncbi.nlm.nih.gov/pubmed/17300509
http://onlinelibrary.wiley.com/doi/10.1111/j.1550-7408.2006.00226.x/abstract},
   year = {2007},
   type = {Journal Article}
}


@article{RN113,
   author = {Singh, D. P. and Saudemont, B. and Guglielmi, G. and Arnaiz, O. and Gout, J. F. and Prajer, M. and Potekhin, A. and Przybos, E. and Aubusson-Fleury, A. and Bhullar, S. and Bouhouche, K. and Lhuillier-Akakpo, M. and Tanty, V. and Blugeon, C. and Alberti, A. and Labadie, K. and Aury, J. M. and Sperling, L. and Duharcourt, S. and Meyer, E.},
   title = {Genome-defence small RNAs exapted for epigenetic mating-type inheritance},
   journal = {Nature},
   volume = {509},
   number = {7501},
   pages = {447-52},
   ISSN = {1476-4687 (Electronic)
0028-0836 (Linking)},
   DOI = {10.1038/nature13318},
   url = {https://www.ncbi.nlm.nih.gov/pubmed/24805235},
   year = {2014},
   type = {Journal Article}
}

@article{RN98,
   author = {Snoke, M. S. and Berendonk, T. U. and Barth, D. and Lynch, M.},
   title = {Large global effective population sizes in Paramecium},
   journal = {Mol Biol Evol},
   volume = {23},
   number = {12},
   pages = {2474-9},
   ISSN = {0737-4038 (Print)
0737-4038 (Linking)},
   DOI = {10.1093/molbev/msl128},
   url = {https://www.ncbi.nlm.nih.gov/pubmed/16987953
https://watermark.silverchair.com/api/watermark?token=AQECAHi208BE49Ooan9kkhW_Ercy7Dm3ZL_9Cf3qfKAc485ysgAAAdEwggHNBgkqhkiG9w0BBwagggG-MIIBugIBADCCAbMGCSqGSIb3DQEHATAeBglghkgBZQMEAS4wEQQMx1SFXXco93e1nHU8AgEQgIIBhHxBtl4K6y2SlZEH8sSObeDL86itE92DeFW77eEdczsnSHH34NdQgIf5-133sXh9zI8bNNKq7j23Ls3xH-8UdzRZKPNjvDzRat1cH7DdXqcy-5AMINWEVd79colmdOuB-z1KKM9Gb0CGocijkeEYhGs1EPgjNyg3m8vzyD-qHgI4DMXtUMKqvP1xeWcW-9UUFTeusQQ_hfIGU-gTAD5s8r3GJgw11Vz8B9ZZUxT4XmiBI5_uZvjm9OeJ5MYYfpP2Lov_T-DrKRnXfDJ9qXfMK2BelvCFfxfLC5Yi8jcx5sEm_mF8zxPIZOOrm-WVFSnk6JTpXpTcS-cSQfyzTA3AzMqKP3BcZBGjzdG9bl9N6J1vltaxldHmubPlACT7sANgbg7i1FXipmu0KsZMfiYk3hVEuL2F06VtdgyR8V8llHWeH74o9-ncP1g5PaNLfvqbOUcdAcMUYHZNW9CsO1m_08r_AURxZCJiH3tAxzq6ynieql04VyuaskAYf9Tb2Bx6PylWf0U},
   year = {2006},
   type = {Journal Article}
}

@article{RN329,
   author = {Talsky, K. B. and Collins, K.},
   title = {Strand-asymmetric endogenous Tetrahymena small RNA production requires a previously uncharacterized uridylyltransferase protein partner},
   journal = {RNA},
   volume = {18},
   number = {8},
   pages = {1553-62},
   ISSN = {1469-9001 (Electronic)
1355-8382 (Linking)},
   DOI = {10.1261/rna.033530.112},
   url = {https://www.ncbi.nlm.nih.gov/pubmed/22706992},
   year = {2012},
   type = {Journal Article}
}


@article{RN36,
   author = {van Kouwenhove, M. and Kedde, M. and Agami, R.},
   title = {MicroRNA regulation by RNA-binding proteins and its implications for cancer},
   journal = {Nat Rev Cancer},
   volume = {11},
   number = {9},
   pages = {644-56},
   ISSN = {1474-1768 (Electronic)
1474-175X (Linking)},
   DOI = {10.1038/nrc3107},
   url = {https://www.ncbi.nlm.nih.gov/pubmed/21822212},
   year = {2011},
   type = {Journal Article}
}


@article{RN91,
   author = {Wang, S. W. and Stevenson, A. L. and Kearsey, S. E. and Watt, S. and Bahler, J.},
   title = {Global role for polyadenylation-assisted nuclear RNA degradation in posttranscriptional gene silencing},
   journal = {Mol Cell Biol},
   volume = {28},
   number = {2},
   pages = {656-65},
   ISSN = {1098-5549 (Electronic)
0270-7306 (Linking)},
   DOI = {10.1128/MCB.01531-07},
   url = {https://www.ncbi.nlm.nih.gov/pubmed/18025105
https://www.ncbi.nlm.nih.gov/pmc/articles/PMC2223409/pdf/1531-07.pdf},
   year = {2008},
   type = {Journal Article}
}

@article{RN90,
   author = {Watt, S. and Mata, J. and Lopez-Maury, L. and Marguerat, S. and Burns, G. and Bahler, J.},
   title = {urg1: a uracil-regulatable promoter system for fission yeast with short induction and repression times},
   journal = {PLoS One},
   volume = {3},
   number = {1},
   pages = {e1428},
   ISSN = {1932-6203 (Electronic)
1932-6203 (Linking)},
   DOI = {10.1371/journal.pone.0001428},
   url = {https://www.ncbi.nlm.nih.gov/pubmed/18197241
https://www.ncbi.nlm.nih.gov/pmc/articles/PMC2174524/pdf/pone.0001428.pdf},
   year = {2008},
   type = {Journal Article}
}

@article{RN85,
   author = {Wilhelm, B. T. and Marguerat, S. and Watt, S. and Schubert, F. and Wood, V. and Goodhead, I. and Penkett, C. J. and Rogers, J. and Bahler, J.},
   title = {Dynamic repertoire of a eukaryotic transcriptome surveyed at single-nucleotide resolution},
   journal = {Nature},
   volume = {453},
   number = {7199},
   pages = {1239-43},
   ISSN = {1476-4687 (Electronic)
0028-0836 (Linking)},
   DOI = {10.1038/nature07002},
   url = {https://www.ncbi.nlm.nih.gov/pubmed/18488015},
   year = {2008},
   type = {Journal Article}
}

@article{RN96,
   author = {Yanca, C. A. and Barth, D. C. and Petterson, K. A. and Nakanishi, M. P. and Cooper, J. A. and Johnsen, B. E. and Lambert, R. H. and Bivins, D. G.},
   title = {Validation of three new methods for determination of metal emissions using a modified Environmental Protection Agency Method 301},
   journal = {J Air Waste Manag Assoc},
   volume = {56},
   number = {12},
   pages = {1733-42},
   ISSN = {1096-2247 (Print)
1096-2247 (Linking)},
   url = {https://www.ncbi.nlm.nih.gov/pubmed/17195492},
   year = {2006},
   type = {Journal Article}
}

@article{RN309,
   author = {Zhou, X. and Feng, X. and Mao, H. and Li, M. and Xu, F. and Hu, K. and Guang, S.},
   title = {RdRP-synthesized antisense ribosomal siRNAs silence pre-rRNA via the nuclear RNAi pathway},
   journal = {Nat Struct Mol Biol},
   volume = {24},
   number = {3},
   pages = {258-269},
   ISSN = {1545-9985 (Electronic)
1545-9985 (Linking)},
   DOI = {10.1038/nsmb.3376},
   url = {https://www.ncbi.nlm.nih.gov/pubmed/28165511},
   year = {2017},
   type = {Journal Article}
}

@article{RN315,
   author = {Zhuang, J. J. and Hunter, C. P.},
   title = {The Influence of Competition Among C. elegans Small RNA Pathways on Development},
   journal = {Genes (Basel)},
   volume = {3},
   number = {4},
   ISSN = {2073-4425 (Print)
2073-4425 (Linking)},
   DOI = {10.3390/genes3040671},
   url = {https://www.ncbi.nlm.nih.gov/pubmed/23483754
https://www.ncbi.nlm.nih.gov/pmc/articles/PMC3592204/pdf/genes-03-00671.pdf},
   year = {2012},
   type = {Journal Article}
}

@article{RN321,
   author = {Zhuang, J. J. and Hunter, C. P.},
   title = {RNA interference in Caenorhabditis elegans: uptake, mechanism, and regulation},
   journal = {Parasitology},
   volume = {139},
   number = {5},
   pages = {560-73},
   ISSN = {1469-8161 (Electronic)
0031-1820 (Linking)},
   DOI = {10.1017/S0031182011001788},
   url = {https://www.ncbi.nlm.nih.gov/pubmed/22075748
https://www.cambridge.org/core/journals/parasitology/article/rna-interference-in-caenorhabditis-elegans-uptake-mechanism-and-regulation/B85ECEA0EFABF17690E3E6C91B703964},
   year = {2012},
   type = {Journal Article}
}

@article{RN40,
   author = {Zou, Hui and Hastie, Trevor},
   title = {Regularization and variable selection via the elastic net},
   journal = {Journal of the Royal Statistical Society: Series B (Statistical Methodology)},
   volume = {67},
   number = {2},
   pages = {301-320},
   ISSN = {1467-9868},
   DOI = {10.1111/j.1467-9868.2005.00503.x},
   url = {http://dx.doi.org/10.1111/j.1467-9868.2005.00503.x
http://onlinelibrary.wiley.com/doi/10.1111/j.1467-9868.2005.00503.x/abstract},
   year = {2005},
   type = {Journal Article}
}

@article{woolcock2012rnai,
  title={RNAi keeps Atf1-bound stress response genes in check at nuclear pores},
  author={Woolcock, Katrina J and Stunnenberg, Rieka and Gaidatzis, Dimos and Hotz, Hans-Rudolf and Emmerth, Stephan and Barraud, Pierre and B{\"u}hler, Marc},
  journal={Genes \& development},
  volume={26},
  number={7},
  pages={683--692},
  year={2012},
  publisher={Cold Spring Harbor Lab}
}

@article{lepere2008silencing,
  title={Silencing-associated and meiosis-specific small RNA pathways in Paramecium tetraurelia},
  author={Lepere, Gersende and Nowacki, Mariusz and Serrano, Vincent and Gout, Jean-Francois and Guglielmi, Gerard and Duharcourt, Sandra and Meyer, Eric},
  journal={Nucleic acids research},
  volume={37},
  number={3},
  pages={903--915},
  year={2008},
  publisher={Oxford University Press}
}

@article{holoch2015rna,
  title={RNA-mediated epigenetic regulation of gene expression},
  author={Holoch, Daniel and Moazed, Danesh},
  journal={Nature Reviews Genetics},
  volume={16},
  number={2},
  pages={71--84},
  year={2015},
  publisher={Nature Research}
}

@article{zhuang2012,
  title={The influence of competition among C. elegans small RNA pathways on development},
  author={Zhuang, Jimmy J and Hunter, Craig P},
  journal={Genes},
  volume={3},
  number={4},
  pages={671--685},
  year={2012},
  publisher={Molecular Diversity Preservation International}
}

@article{baulcombe2007,
  title={Amplified silencing},
  author={Baulcombe, David C},
  journal={Science},
  volume={315},
  number={5809},
  pages={199--200},
  year={2007},
  publisher={American Association for the Advancement of Science}
}

@article{kloppel2009,
  title={Two isoforms of eukaryotic phospholipase C in Paramecium affecting transport and release of GPI-anchored proteins in vivo},
  author={Kl{\"o}ppel, Christine and M{\"u}ller, Alexandra and Marker, Simone and Simon, Martin},
  journal={European journal of cell biology},
  volume={88},
  number={10},
  pages={577--592},
  year={2009},
  publisher={Elsevier}
}

@article{sandoval2014functional,
  title={Functional diversification of Dicer-like proteins and small RNAs required for genome sculpting},
  author={Sandoval, Pamela Y and Swart, Estienne C and Arambasic, Miroslav and Nowacki, Mariusz},
  journal={Developmental cell},
  volume={28},
  number={2},
  pages={174--188},
  year={2014},
  publisher={Elsevier}
}

@article{de2017improved,
  title={Improved methods and resources for paramecium genomics: transcription units, gene annotation and gene expression},
  author={de Vanssay, Augustin and Sallet, Erika and Van Dijk, Erwin and Gouzy, J{\'e}r{\^o}me and Sperling, Linda and Lhuillier-Akakpo, Maoussi and B{\'e}termier, Mireille and Arnaiz, Olivier and Duharcourt, Sandra},
  journal={BMC genomics},
  volume={18},
  number={1},
  pages={483},
  year={2017},
  publisher={BioMed Central}
}

@article{duret2008analysis,
  title={Analysis of sequence variability in the macronuclear DNA of Paramecium tetraurelia: a somatic view of the germline},
  author={Duret, Laurent and Cohen, Jean and Jubin, Claire and Dessen, Philippe and Go{\^u}t, Jean-Fran{\c{c}}ois and Mousset, Sylvain and Aury, Jean-Marc and Jaillon, Olivier and No{\"e}l, Benjamin and Arnaiz, Olivier and others},
  journal={Genome research},
  volume={18},
  number={4},
  pages={585--596},
  year={2008},
  publisher={Cold Spring Harbor Lab}
}

@article{beale1954genetics,
  title={The genetics of Paramecium aurelia.},
  author={Beale, Geoffrey Herbert and others},
  journal={The genetics of Paramecium aurelia.},
  year={1954},
  publisher={Cambridge: At the University Press}
}

@article{garnier2004rna,
  title={RNA-mediated programming of developmental genome rearrangements in Paramecium tetraurelia},
  author={Garnier, Olivier and Serrano, Vincent and Duharcourt, Sandra and Meyer, Eric},
  journal={Molecular and cellular biology},
  volume={24},
  number={17},
  pages={7370--7379},
  year={2004},
  publisher={Am Soc Microbiol}
}

@article{ruiz1998homology,
  title={Homology-dependent gene silencing in Paramecium},
  author={Ruiz, Fran{\c{c}}oise and Vayssi{\'e}, Laurence and Klotz, Catherine and Sperling, Linda and Madeddu, Luisa},
  journal={Molecular biology of the cell},
  volume={9},
  number={4},
  pages={931--943},
  year={1998},
  publisher={Am Soc Cell Biol}
}

@article{galvani2002rna,
  title={RNA interference by feeding in Paramecium},
  author={Galvani, Ang{\'e}lique and Sperling, Linda},
  journal={TRENDS in Genetics},
  volume={18},
  number={1},
  pages={11--12},
  year={2002},
  publisher={Elsevier}
}
