# Supplementary material for: Environmental Temperature Controls Accumulation of Transacting siRNAs Involved in Heterochromatin Formation
Source: Genes (Basel). 2018 Feb 21;9(2):117. doi: 10.3390/genes9020117 (PMC5852613; doi:10.3390/genes9020117)
Supplement: Supplementary file 1 [file genes-09-00117-s001.zip › genes-264579/template.aux]

\relax 
\providecommand\hyper@newdestlabel[2]{}
\providecommand\HyperFirstAtBeginDocument{\AtBeginDocument}
\HyperFirstAtBeginDocument{\ifx\hyper@anchor\@undefined
\global\let\oldcontentsline\contentsline
\gdef\contentsline#1#2#3#4{\oldcontentsline{#1}{#2}{#3}}
\global\let\oldnewlabel\newlabel
\gdef\newlabel#1#2{\newlabelxx{#1}#2}
\gdef\newlabelxx#1#2#3#4#5#6{\oldnewlabel{#1}{{#2}{#3}}}
\AtEndDocument{\ifx\hyper@anchor\@undefined
\let\contentsline\oldcontentsline
\let\newlabel\oldnewlabel
\fi}
\fi}
\global\let\hyper@last\relax 
\gdef\HyperFirstAtBeginDocument#1{#1}
\providecommand\HyField@AuxAddToFields[1]{}
\providecommand\HyField@AuxAddToCoFields[2]{}
\citation{holoch2015rna}
\citation{neeb2017rna,sarkies2014small}
\citation{buhler2006tethering,simmer2010hairpin}
\citation{hollick2017paramutation}
\citation{sapetschnig2015tertiary,de2012paramutation}
\citation{sapetschnig2015tertiary}
\citation{tricker2015transgenerational}
\@writefile{toc}{\contentsline {section}{\numberline {1}Introduction}{1}{section.1}}
\citation{simon2014unicellular}
\citation{galvani2002rna}
\citation{ruiz1998homology,garnier2004rna,galvani2001transgene}
\citation{RN5,marker2014forward,gotz2016two}
\citation{gotz2016two}
\citation{beale1954genetics,RN1}
\citation{meyer2007epigenetics}
\citation{gotz2016two,RN5}
\@writefile{toc}{\contentsline {section}{\numberline {2}Results}{2}{section.2}}
\@writefile{toc}{\contentsline {subsection}{\numberline {2.1}Silencing phenotypes by truncated transgenes depend on the environmental temperature}{2}{subsection.2.1}}
\citation{lepere2008silencing,RN5,gotz2016two}
\@writefile{lof}{\contentsline {figure}{\numberline {1}{\ignorespaces Transgene constructs and phenotypes of transgene-induced silencing. (\textbf  {A}) Overview of constructs. Shown are the endogenous version of the gene \textit  {ND169} (upper part), the pTI- construct, a 3'-coding region truncated version of the \textit  {ND169} gene (ND-2) and the pTI-/- construct, with additional deletions of the 5'-coding region (ND-1). Both constructs also contain a \textit  {gfp} gene under control of a bidirectional promoter. (\textbf  {B}) Quantification of trichocyst discharge phenotypes in pTI-/- lines at the indicated temperatures. Shown are percentages of cells with different categories of trichocyst ejection, ranging between a complete loss of gene expression (Trich-), an intermediate phenotype (Trich+/-) and no silencing phenotype at all (Trich+). Standard deviation and proportions of the different phenotypes are means of three biological replicates, respectively. (\textbf  {C}) Example of the observed trichocyst phenotypes. Phase contrast pictures show WT cells with full trichocyst discharge (upper panel, Trich+), a partial phenotype with few visible trichocysts (middle panel, Teich +/-) and cells showing efficient silencing and no trichocyst discharge after treatment with picric acid (lower panel, Trich-).\relax }}{3}{figure.1}}
\providecommand*\caption@xref[2]{\@setref\relax\@undefined{#1}}
\newlabel{Fig1}{{1}{3}{Transgene constructs and phenotypes of transgene-induced silencing. (\textbf {A}) Overview of constructs. Shown are the endogenous version of the gene \textit {ND169} (upper part), the pTI- construct, a 3'-coding region truncated version of the \textit {ND169} gene (ND-2) and the pTI-/- construct, with additional deletions of the 5'-coding region (ND-1). Both constructs also contain a \textit {gfp} gene under control of a bidirectional promoter. (\textbf {B}) Quantification of trichocyst discharge phenotypes in pTI-/- lines at the indicated temperatures. Shown are percentages of cells with different categories of trichocyst ejection, ranging between a complete loss of gene expression (Trich-), an intermediate phenotype (Trich+/-) and no silencing phenotype at all (Trich+). Standard deviation and proportions of the different phenotypes are means of three biological replicates, respectively. (\textbf {C}) Example of the observed trichocyst phenotypes. Phase contrast pictures show WT cells with full trichocyst discharge (upper panel, Trich+), a partial phenotype with few visible trichocysts (middle panel, Teich +/-) and cells showing efficient silencing and no trichocyst discharge after treatment with picric acid (lower panel, Trich-).\relax }{figure.1}{}}
\@writefile{toc}{\contentsline {subsection}{\numberline {2.2}Cold temperatures impede siRNA accumulation}{3}{subsection.2.2}}
\citation{gotz2016two}
\@writefile{lof}{\contentsline {figure}{\numberline {2}{\ignorespaces Analysis of temperature dependent siRNAs in low and high copy number injected transgenic lines. (\textbf  {A}) Southern blot of macronuclear DNA isolated from WT and two pTI- lines (pTI-1, pTI-2) hybridized with a \textit  {GFP} specific probe (right). The ethidium bromide stained gel before blotting is shown on the left. The black arrowhead points to transgene mini-chromosomes in the size of the linearized plasmid of approx. 4475bp with additional telomers. The open arrowhead points to transgene dimers resulting from endogenous end repair. (\textbf  {B}) Northern blot of siRNAs of the two transgene lines cultivated at the indicated temperatures. The marker is shown on the left (5'-OH), a probe against the Gln tRNA serves as a loading control. The upper panel shows hybridizations with a vector specific probe, downstream of the truncated \textit  {ND169} gene region. Beneath, hybridizations with a \textit  {ND169} specific probe are shown, in the middle with low, in the lower panel with longer exposure.\relax }}{4}{figure.2}}
\newlabel{Fig2}{{2}{4}{Analysis of temperature dependent siRNAs in low and high copy number injected transgenic lines. (\textbf {A}) Southern blot of macronuclear DNA isolated from WT and two pTI- lines (pTI-1, pTI-2) hybridized with a \textit {GFP} specific probe (right). The ethidium bromide stained gel before blotting is shown on the left. The black arrowhead points to transgene mini-chromosomes in the size of the linearized plasmid of approx. 4475bp with additional telomers. The open arrowhead points to transgene dimers resulting from endogenous end repair. (\textbf {B}) Northern blot of siRNAs of the two transgene lines cultivated at the indicated temperatures. The marker is shown on the left (5'-OH), a probe against the Gln tRNA serves as a loading control. The upper panel shows hybridizations with a vector specific probe, downstream of the truncated \textit {ND169} gene region. Beneath, hybridizations with a \textit {ND169} specific probe are shown, in the middle with low, in the lower panel with longer exposure.\relax }{figure.2}{}}
\@writefile{toc}{\contentsline {subsection}{\numberline {2.3}siRNA sequencing shows primary and secondary siRNA temperature dependency}{4}{subsection.2.3}}
\@writefile{lof}{\contentsline {figure}{\numberline {3}{\ignorespaces Temperature dependency of transgene associated siRNA accumulation. (\textbf  {A}) Coverage plot of normalized siRNA reads, scaled to a sequencing depth of ten million reads. The log2 coverage at different temperatures (18$^\circ $C in light blue, 26$^\circ $C in orange and 32$^\circ $C in red) across the pTI-/- construct is shown. Sense (positive) and antisense (negative) reads are separated. (\textbf  {B,C,D}) Quantitative analysis of normalized reads mapping to the ND-1 region (\textbf  {B}), the NDgene region (\textbf  {C}) and the ND-2 region (\textbf  {D}) (antisense/grey and sense/black). (\textbf  {E}) shows the ratio of total reads of 2$^\circ $ siRNAs (ND-1 and ND-2 region) compared to the amount of reads of 1$^\circ $ siRNAs (NDgene) at the different temperatures.\relax }}{5}{figure.3}}
\newlabel{Fig3}{{3}{5}{Temperature dependency of transgene associated siRNA accumulation. (\textbf {A}) Coverage plot of normalized siRNA reads, scaled to a sequencing depth of ten million reads. The log2 coverage at different temperatures (18$^\circ $C in light blue, 26$^\circ $C in orange and 32$^\circ $C in red) across the pTI-/- construct is shown. Sense (positive) and antisense (negative) reads are separated. (\textbf {B,C,D}) Quantitative analysis of normalized reads mapping to the ND-1 region (\textbf {B}), the NDgene region (\textbf {C}) and the ND-2 region (\textbf {D}) (antisense/grey and sense/black). (\textbf {E}) shows the ratio of total reads of 2$^\circ $ siRNAs (ND-1 and ND-2 region) compared to the amount of reads of 1$^\circ $ siRNAs (NDgene) at the different temperatures.\relax }{figure.3}{}}
\@writefile{toc}{\contentsline {subsection}{\numberline {2.4}Increased siRNA accumulation is not due to increased precursor RNA levels}{5}{subsection.2.4}}
\@writefile{lof}{\contentsline {figure}{\numberline {4}{\ignorespaces Quantification of precursor RNA levels. (\textbf  {A}) Northern Blot analysis of \textit  {ND169} (top section) and \textit  {gfp} (middle section) mRNA levels of pTI- cultures at different temperatures (18$^\circ $C, 26$^\circ $C and 31$^\circ $C). 17S ribosomal RNA serves as a loading control (bottom section). (\textbf  {B}) Analysis of the GFP-Expression in cells of a single transgenic line cultivated at the indicated temperatures. Shown are the GFP signals of the cells (right, 790ms exposition) and the same cell seen in phase contrast (left). (\textbf  {C}) IGV snapshot of sequencing coverage of the \textit  {ND169} gene region. Shown are the coverage tracks of the NGS sequencing of a single pTI-/- line, cultivated at different temperatures. The \textit  {ND169} gene structure as well as the observed regions (ND-1, ND-2 and NDgene) are displayed below. (\textbf  {D}) Ratio of \textit  {ND169} derived precursor RNA single base coverage from RNAseq-Data, normalized against the single base coverage of the housekeeping gene $\alpha $-tubulin at the indicated temperatures.\relax }}{6}{figure.4}}
\newlabel{Fig4}{{4}{6}{Quantification of precursor RNA levels. (\textbf {A}) Northern Blot analysis of \textit {ND169} (top section) and \textit {gfp} (middle section) mRNA levels of pTI- cultures at different temperatures (18$^\circ $C, 26$^\circ $C and 31$^\circ $C). 17S ribosomal RNA serves as a loading control (bottom section). (\textbf {B}) Analysis of the GFP-Expression in cells of a single transgenic line cultivated at the indicated temperatures. Shown are the GFP signals of the cells (right, 790ms exposition) and the same cell seen in phase contrast (left). (\textbf {C}) IGV snapshot of sequencing coverage of the \textit {ND169} gene region. Shown are the coverage tracks of the NGS sequencing of a single pTI-/- line, cultivated at different temperatures. The \textit {ND169} gene structure as well as the observed regions (ND-1, ND-2 and NDgene) are displayed below. (\textbf {D}) Ratio of \textit {ND169} derived precursor RNA single base coverage from RNAseq-Data, normalized against the single base coverage of the housekeeping gene $\alpha $-tubulin at the indicated temperatures.\relax }{figure.4}{}}
\citation{RN1}
\citation{RN1}
\citation{gotz2016two}
\citation{ni2016transgenerational}
\citation{oberti2015dicer}
\citation{cheaib2015epigenetic}
\citation{szittya2003low}
\citation{voinnet2001rna,dalmay2000rna}
\citation{romon2013rna}
\citation{lepere2008silencing,sandoval2014functional,marker2010distinct,bouhouche2011functional}
\@writefile{lof}{\contentsline {figure}{\numberline {5}{\ignorespaces Expression levels of known RNAi components involved in transgene-induced silencing at different temperatures (14$^\circ $C, 24$^\circ $C or 31$^\circ $C). Data is shown in average and standard deviation of three biological replicate TPM values\cite  {RN1}.\relax }}{7}{figure.5}}
\newlabel{Fig5}{{5}{7}{Expression levels of known RNAi components involved in transgene-induced silencing at different temperatures (14$^\circ $C, 24$^\circ $C or 31$^\circ $C). Data is shown in average and standard deviation of three biological replicate TPM values\cite {RN1}.\relax }{figure.5}{}}
\@writefile{toc}{\contentsline {section}{\numberline {3}Discussion}{7}{section.3}}
\citation{RN5}
\citation{gotz2016two}
\@writefile{toc}{\contentsline {section}{\numberline {4}Materials and Methods}{8}{section.4}}
\citation{RN41}
\citation{gotz2016two}
\bibstyle{mdpi}
\bibcite{holoch2015rna}{{1}{2015}{{Holoch and Moazed}}{{}}}
\bibcite{neeb2017rna}{{2}{2017}{{Neeb and Nowacki}}{{}}}
\bibcite{sarkies2014small}{{3}{2014}{{Sarkies and Miska}}{{}}}
\bibcite{buhler2006tethering}{{4}{2006}{{B{\"u}hler \em  {et~al.}}}{{B{\"u}hler, Verdel, and Moazed}}}
\bibcite{simmer2010hairpin}{{5}{2010}{{Simmer \em  {et~al.}}}{{Simmer, Buscaino, Kos-Braun, Kagansky, Boukaba, Urano, Kerr, and Allshire}}}
\bibcite{hollick2017paramutation}{{6}{2017}{{Hollick}}{{}}}
\bibcite{sapetschnig2015tertiary}{{7}{2015}{{Sapetschnig \em  {et~al.}}}{{Sapetschnig, Sarkies, Lehrbach, and Miska}}}
\bibcite{de2012paramutation}{{8}{2012}{{De~Vanssay \em  {et~al.}}}{{De~Vanssay, Boug{\'e}, Boivin, Hermant, Teysset, Delmarre, Antoniewski, and Ronsseray}}}
\bibcite{tricker2015transgenerational}{{9}{2015}{{Tricker}}{{}}}
\bibcite{simon2014unicellular}{{10}{2014}{{Simon and Plattner}}{{}}}
\bibcite{galvani2002rna}{{11}{2002}{{Galvani and Sperling}}{{}}}
\bibcite{ruiz1998homology}{{12}{1998}{{Ruiz \em  {et~al.}}}{{Ruiz, Vayssi{\'e}, Klotz, Sperling, and Madeddu}}}
\bibcite{garnier2004rna}{{13}{2004}{{Garnier \em  {et~al.}}}{{Garnier, Serrano, Duharcourt, and Meyer}}}
\bibcite{galvani2001transgene}{{14}{2001}{{Galvani and Sperling}}{{}}}
\bibcite{RN5}{{15}{2010}{{Marker \em  {et~al.}}}{{Marker, Le~Mouel, Meyer, and Simon}}}
\bibcite{marker2014forward}{{16}{2014}{{Marker \em  {et~al.}}}{{Marker, Carradec, Tanty, Arnaiz, and Meyer}}}
\bibcite{gotz2016two}{{17}{2016}{{G{\"o}tz \em  {et~al.}}}{{G{\"o}tz, Marker, Cheaib, Andresen, Shrestha, Durai, Nordstr{\"o}m, Schulz, and Simon}}}
\bibcite{beale1954genetics}{{18}{1954}{{Beale \em  {et~al.}}}{{Beale et~al.}}}
\bibcite{RN1}{{19}{2015}{{Cheaib \em  {et~al.}}}{{Cheaib, Dehghani~Amirabad, Nordstrom, Schulz, and Simon}}}
\bibcite{meyer2007epigenetics}{{20}{2007}{{Meyer \em  {et~al.}}}{{Meyer, Chalker, et~al.}}}
\bibcite{lepere2008silencing}{{21}{2008}{{Lepere \em  {et~al.}}}{{Lepere, Nowacki, Serrano, Gout, Guglielmi, Duharcourt, and Meyer}}}
\bibcite{ni2016transgenerational}{{22}{2016}{{Ni \em  {et~al.}}}{{Ni, Kalinava, Chen, Huang, Trinh, and Gu}}}
\bibcite{oberti2015dicer}{{23}{2015}{{Oberti \em  {et~al.}}}{{Oberti, Biasini, Kirschmann, Genoud, Stunnenberg, Shimada, and B{\"u}hler}}}
\bibcite{cheaib2015epigenetic}{{24}{2015}{{Cheaib \em  {et~al.}}}{{Cheaib, Dehghani~Amirabad, Nordstr{\"o}m, Schulz, and Simon}}}
\bibcite{szittya2003low}{{25}{2003}{{Szittya \em  {et~al.}}}{{Szittya, Silhavy, Moln{\'a}r, Havelda, Lovas, Lakatos, B{\'a}nfalvi, and Burgy{\'a}n}}}
\bibcite{voinnet2001rna}{{26}{2001}{{Voinnet}}{{}}}
\bibcite{dalmay2000rna}{{27}{2000}{{Dalmay \em  {et~al.}}}{{Dalmay, Hamilton, Rudd, Angell, and Baulcombe}}}
\bibcite{romon2013rna}{{28}{2013}{{Romon \em  {et~al.}}}{{Romon, Soustre-Gacougnolle, Schmitt, Perrin, Burdloff, Chevalier, Mutterer, Himber, Zervudacki, Montavon, et~al.}}}
\bibcite{sandoval2014functional}{{29}{2014}{{Sandoval \em  {et~al.}}}{{Sandoval, Swart, Arambasic, and Nowacki}}}
\bibcite{marker2010distinct}{{30}{2010}{{Marker \em  {et~al.}}}{{Marker, Le~Mou{\"e}l, Meyer, and Simon}}}
\bibcite{bouhouche2011functional}{{31}{2011}{{Bouhouche \em  {et~al.}}}{{Bouhouche, Gout, Kapusta, B{\'e}termier, and Meyer}}}
\bibcite{RN41}{{32}{2011}{{Martin}}{{}}}
\bibdata{lite}
\bibcite{holoch2015rna}{{33}{2015}{{Holoch and Moazed}}{{}}}
\bibcite{neeb2017rna}{{34}{2017}{{Neeb and Nowacki}}{{}}}
\bibcite{sarkies2014small}{{35}{2014}{{Sarkies and Miska}}{{}}}
\bibcite{buhler2006tethering}{{36}{2006}{{B{\"u}hler \em  {et~al.}}}{{B{\"u}hler, Verdel, and Moazed}}}
\bibcite{simmer2010hairpin}{{37}{2010}{{Simmer \em  {et~al.}}}{{Simmer, Buscaino, Kos-Braun, Kagansky, Boukaba, Urano, Kerr, and Allshire}}}
\bibcite{hollick2017paramutation}{{38}{2017}{{Hollick}}{{}}}
\bibcite{sapetschnig2015tertiary}{{39}{2015}{{Sapetschnig \em  {et~al.}}}{{Sapetschnig, Sarkies, Lehrbach, and Miska}}}
\bibcite{de2012paramutation}{{40}{2012}{{De~Vanssay \em  {et~al.}}}{{De~Vanssay, Boug{\'e}, Boivin, Hermant, Teysset, Delmarre, Antoniewski, and Ronsseray}}}
\bibcite{tricker2015transgenerational}{{41}{2015}{{Tricker}}{{}}}
\bibcite{simon2014unicellular}{{42}{2014}{{Simon and Plattner}}{{}}}
\bibcite{galvani2002rna}{{43}{2002}{{Galvani and Sperling}}{{}}}
\bibcite{ruiz1998homology}{{44}{1998}{{Ruiz \em  {et~al.}}}{{Ruiz, Vayssi{\'e}, Klotz, Sperling, and Madeddu}}}
\bibcite{garnier2004rna}{{45}{2004}{{Garnier \em  {et~al.}}}{{Garnier, Serrano, Duharcourt, and Meyer}}}
\bibcite{galvani2001transgene}{{46}{2001}{{Galvani and Sperling}}{{}}}
\bibcite{RN5}{{47}{2010}{{Marker \em  {et~al.}}}{{Marker, Le~Mouel, Meyer, and Simon}}}
\bibcite{marker2014forward}{{48}{2014}{{Marker \em  {et~al.}}}{{Marker, Carradec, Tanty, Arnaiz, and Meyer}}}
\bibcite{gotz2016two}{{49}{2016}{{G{\"o}tz \em  {et~al.}}}{{G{\"o}tz, Marker, Cheaib, Andresen, Shrestha, Durai, Nordstr{\"o}m, Schulz, and Simon}}}
\bibcite{beale1954genetics}{{50}{1954}{{Beale \em  {et~al.}}}{{Beale et~al.}}}
\bibcite{RN1}{{51}{2015}{{Cheaib \em  {et~al.}}}{{Cheaib, Dehghani~Amirabad, Nordstrom, Schulz, and Simon}}}
\bibcite{meyer2007epigenetics}{{52}{2007}{{Meyer \em  {et~al.}}}{{Meyer, Chalker, et~al.}}}
\bibcite{lepere2008silencing}{{53}{2008}{{Lepere \em  {et~al.}}}{{Lepere, Nowacki, Serrano, Gout, Guglielmi, Duharcourt, and Meyer}}}
\bibcite{ni2016transgenerational}{{54}{2016}{{Ni \em  {et~al.}}}{{Ni, Kalinava, Chen, Huang, Trinh, and Gu}}}
\bibcite{oberti2015dicer}{{55}{2015}{{Oberti \em  {et~al.}}}{{Oberti, Biasini, Kirschmann, Genoud, Stunnenberg, Shimada, and B{\"u}hler}}}
\bibcite{cheaib2015epigenetic}{{56}{2015}{{Cheaib \em  {et~al.}}}{{Cheaib, Dehghani~Amirabad, Nordstr{\"o}m, Schulz, and Simon}}}
\bibcite{szittya2003low}{{57}{2003}{{Szittya \em  {et~al.}}}{{Szittya, Silhavy, Moln{\'a}r, Havelda, Lovas, Lakatos, B{\'a}nfalvi, and Burgy{\'a}n}}}
\bibcite{voinnet2001rna}{{58}{2001}{{Voinnet}}{{}}}
\bibcite{dalmay2000rna}{{59}{2000}{{Dalmay \em  {et~al.}}}{{Dalmay, Hamilton, Rudd, Angell, and Baulcombe}}}
\bibcite{romon2013rna}{{60}{2013}{{Romon \em  {et~al.}}}{{Romon, Soustre-Gacougnolle, Schmitt, Perrin, Burdloff, Chevalier, Mutterer, Himber, Zervudacki, Montavon, et~al.}}}
\bibcite{sandoval2014functional}{{61}{2014}{{Sandoval \em  {et~al.}}}{{Sandoval, Swart, Arambasic, and Nowacki}}}
\bibcite{marker2010distinct}{{62}{2010}{{Marker \em  {et~al.}}}{{Marker, Le~Mou{\"e}l, Meyer, and Simon}}}
\bibcite{bouhouche2011functional}{{63}{2011}{{Bouhouche \em  {et~al.}}}{{Bouhouche, Gout, Kapusta, B{\'e}termier, and Meyer}}}
\bibcite{RN41}{{64}{2011}{{Martin}}{{}}}
\newlabel{LastPage}{{}{12}{}{page.12}{}}
\xdef\lastpage@lastpage{12}
\xdef\lastpage@lastpageHy{12}
