# Supplementary material for: Environmental Temperature Controls Accumulation of Transacting siRNAs Involved in Heterochromatin Formation
Source: Genes (Basel). 2018 Feb 21;9(2):117. doi: 10.3390/genes9020117 (PMC5852613; doi:10.3390/genes9020117)
Supplement: Supplementary file 1 [file genes-09-00117-s001.zip › genes-264579/template.bbl]

\begin{thebibliography}{-------}
\providecommand{\natexlab}[1]{#1}

\bibitem[Holoch and Moazed(2015)]{holoch2015rna}
Holoch, D.; Moazed, D.
\newblock RNA-mediated epigenetic regulation of gene expression.
\newblock {\em Nature Reviews Genetics} {\bf 2015}, {\em 16},~71--84.

\bibitem[Neeb and Nowacki(2017)]{neeb2017rna}
Neeb, Z.T.; Nowacki, M.
\newblock RNA-mediated transgenerational inheritance in ciliates and plants.
\newblock {\em Chromosoma} {\bf 2017}, pp. 1--9.

\bibitem[Sarkies and Miska(2014)]{sarkies2014small}
Sarkies, P.; Miska, E.A.
\newblock Small RNAs break out: the molecular cell biology of mobile small
  RNAs.
\newblock {\em Nature Reviews Molecular Cell Biology} {\bf 2014}, {\em
  15},~525--535.

\bibitem[B{\"u}hler \em{et~al.}(2006)B{\"u}hler, Verdel, and
  Moazed]{buhler2006tethering}
B{\"u}hler, M.; Verdel, A.; Moazed, D.
\newblock Tethering RITS to a nascent transcript initiates RNAi-and
  heterochromatin-dependent gene silencing.
\newblock {\em Cell} {\bf 2006}, {\em 125},~873--886.

\bibitem[Simmer \em{et~al.}(2010)Simmer, Buscaino, Kos-Braun, Kagansky,
  Boukaba, Urano, Kerr, and Allshire]{simmer2010hairpin}
Simmer, F.; Buscaino, A.; Kos-Braun, I.C.; Kagansky, A.; Boukaba, A.; Urano,
  T.; Kerr, A.R.; Allshire, R.C.
\newblock Hairpin RNA induces secondary small interfering RNA synthesis and
  silencing in trans in fission yeast.
\newblock {\em EMBO reports} {\bf 2010}, {\em 11},~112--118.

\bibitem[Hollick(2017)]{hollick2017paramutation}
Hollick, J.B.
\newblock Paramutation and related phenomena in diverse species.
\newblock {\em Nature reviews Genetics} {\bf 2017}, {\em 18},~5--23.

\bibitem[Sapetschnig \em{et~al.}(2015)Sapetschnig, Sarkies, Lehrbach, and
  Miska]{sapetschnig2015tertiary}
Sapetschnig, A.; Sarkies, P.; Lehrbach, N.J.; Miska, E.A.
\newblock Tertiary siRNAs mediate paramutation in C. elegans.
\newblock {\em PLoS genetics} {\bf 2015}, {\em 11},~e1005078.

\bibitem[De~Vanssay \em{et~al.}(2012)De~Vanssay, Boug{\'e}, Boivin, Hermant,
  Teysset, Delmarre, Antoniewski, and Ronsseray]{de2012paramutation}
De~Vanssay, A.; Boug{\'e}, A.L.; Boivin, A.; Hermant, C.; Teysset, L.;
  Delmarre, V.; Antoniewski, C.; Ronsseray, S.
\newblock Paramutation in Drosophila linked to emergence of a piRNA-producing
  locus.
\newblock {\em Nature} {\bf 2012}, {\em 490},~112--115.

\bibitem[Tricker(2015)]{tricker2015transgenerational}
Tricker, P.J.
\newblock Transgenerational inheritance or resetting of stress-induced
  epigenetic modifications: two sides of the same coin.
\newblock {\em Frontiers in plant science} {\bf 2015}, {\em 6}.

\bibitem[Simon and Plattner(2014)]{simon2014unicellular}
Simon, M.; Plattner, H.
\newblock Unicellular eukaryotes as models in cell and molecular biology:
  critical appraisal of their past and future value.
\newblock {\em Int Rev Cell Mol Biol} {\bf 2014}, {\em 309},~141--198.

\bibitem[Galvani and Sperling(2002)]{galvani2002rna}
Galvani, A.; Sperling, L.
\newblock RNA interference by feeding in Paramecium.
\newblock {\em TRENDS in Genetics} {\bf 2002}, {\em 18},~11--12.

\bibitem[Ruiz \em{et~al.}(1998)Ruiz, Vayssi{\'e}, Klotz, Sperling, and
  Madeddu]{ruiz1998homology}
Ruiz, F.; Vayssi{\'e}, L.; Klotz, C.; Sperling, L.; Madeddu, L.
\newblock Homology-dependent gene silencing in Paramecium.
\newblock {\em Molecular biology of the cell} {\bf 1998}, {\em 9},~931--943.

\bibitem[Garnier \em{et~al.}(2004)Garnier, Serrano, Duharcourt, and
  Meyer]{garnier2004rna}
Garnier, O.; Serrano, V.; Duharcourt, S.; Meyer, E.
\newblock RNA-mediated programming of developmental genome rearrangements in
  Paramecium tetraurelia.
\newblock {\em Molecular and cellular biology} {\bf 2004}, {\em
  24},~7370--7379.

\bibitem[Galvani and Sperling(2001)]{galvani2001transgene}
Galvani, A.; Sperling, L.
\newblock Transgene-mediated post-transcriptional gene silencing is inhibited
  by 3 non-coding sequences in Paramecium.
\newblock {\em Nucleic acids research} {\bf 2001}, {\em 29},~4387--4394.

\bibitem[Marker \em{et~al.}(2010)Marker, Le~Mouel, Meyer, and Simon]{RN5}
Marker, S.; Le~Mouel, A.; Meyer, E.; Simon, M.
\newblock {Distinct RNA-dependent RNA polymerases are required for RNAi
  triggered by double-stranded RNA versus truncated transgenes in Paramecium
  tetraurelia}.
\newblock {\em Nucleic Acids Res} {\bf 2010}, {\em 38},~4092--107.

\bibitem[Marker \em{et~al.}(2014)Marker, Carradec, Tanty, Arnaiz, and
  Meyer]{marker2014forward}
Marker, S.; Carradec, Q.; Tanty, V.; Arnaiz, O.; Meyer, E.
\newblock A forward genetic screen reveals essential and non-essential RNAi
  factors in Paramecium tetraurelia.
\newblock {\em Nucleic acids research} {\bf 2014}, {\em 42},~7268--7280.

\bibitem[G{\"o}tz \em{et~al.}(2016)G{\"o}tz, Marker, Cheaib, Andresen,
  Shrestha, Durai, Nordstr{\"o}m, Schulz, and Simon]{gotz2016two}
G{\"o}tz, U.; Marker, S.; Cheaib, M.; Andresen, K.; Shrestha, S.; Durai, D.A.;
  Nordstr{\"o}m, K.J.; Schulz, M.H.; Simon, M.
\newblock Two sets of RNAi components are required for heterochromatin
  formation in trans triggered by truncated transgenes.
\newblock {\em Nucleic acids research} {\bf 2016}, {\em 44},~5908--5923.

\bibitem[Beale \em{et~al.}(1954)Beale et~al.]{beale1954genetics}
Beale, G.H.; others.
\newblock The genetics of Paramecium aurelia.
\newblock {\em The genetics of Paramecium aurelia.} {\bf 1954}.

\bibitem[Cheaib \em{et~al.}(2015)Cheaib, Dehghani~Amirabad, Nordstrom, Schulz,
  and Simon]{RN1}
Cheaib, M.; Dehghani~Amirabad, A.; Nordstrom, K.J.; Schulz, M.H.; Simon, M.
\newblock Epigenetic regulation of serotype expression antagonizes
  transcriptome dynamics in Paramecium tetraurelia.
\newblock {\em DNA Res} {\bf 2015}, {\em 22},~293--305.

\bibitem[Meyer \em{et~al.}(2007)Meyer, Chalker, et~al.]{meyer2007epigenetics}
Meyer, E.; Chalker, D.L.; others.
\newblock Epigenetics of ciliates.
\newblock {\em Epigenetics} {\bf 2007}, pp. 127--150.

\bibitem[Lepere \em{et~al.}(2008)Lepere, Nowacki, Serrano, Gout, Guglielmi,
  Duharcourt, and Meyer]{lepere2008silencing}
Lepere, G.; Nowacki, M.; Serrano, V.; Gout, J.F.; Guglielmi, G.; Duharcourt,
  S.; Meyer, E.
\newblock Silencing-associated and meiosis-specific small RNA pathways in
  Paramecium tetraurelia.
\newblock {\em Nucleic acids research} {\bf 2008}, {\em 37},~903--915.

\bibitem[Ni \em{et~al.}(2016)Ni, Kalinava, Chen, Huang, Trinh, and
  Gu]{ni2016transgenerational}
Ni, J.Z.; Kalinava, N.; Chen, E.; Huang, A.; Trinh, T.; Gu, S.G.
\newblock A transgenerational role of the germline nuclear RNAi pathway in
  repressing heat stress-induced transcriptional activation in C. elegans.
\newblock {\em Epigenetics \& chromatin} {\bf 2016}, {\em 9},~3.

\bibitem[Oberti \em{et~al.}(2015)Oberti, Biasini, Kirschmann, Genoud,
  Stunnenberg, Shimada, and B{\"u}hler]{oberti2015dicer}
Oberti, D.; Biasini, A.; Kirschmann, M.A.; Genoud, C.; Stunnenberg, R.;
  Shimada, Y.; B{\"u}hler, M.
\newblock Dicer and HSP104 function in a negative feedback loop to confer
  robustness to environmental stress.
\newblock {\em Cell reports} {\bf 2015}, {\em 10},~47--61.

\bibitem[Cheaib \em{et~al.}(2015)Cheaib, Dehghani~Amirabad, Nordstr{\"o}m,
  Schulz, and Simon]{cheaib2015epigenetic}
Cheaib, M.; Dehghani~Amirabad, A.; Nordstr{\"o}m, K.J.; Schulz, M.H.; Simon, M.
\newblock Epigenetic regulation of serotype expression antagonizes
  transcriptome dynamics in Paramecium tetraurelia.
\newblock {\em DNA Research} {\bf 2015}, {\em 22},~293--305.

\bibitem[Szittya \em{et~al.}(2003)Szittya, Silhavy, Moln{\'a}r, Havelda, Lovas,
  Lakatos, B{\'a}nfalvi, and Burgy{\'a}n]{szittya2003low}
Szittya, G.; Silhavy, D.; Moln{\'a}r, A.; Havelda, Z.; Lovas, {\'A}.; Lakatos,
  L.; B{\'a}nfalvi, Z.; Burgy{\'a}n, J.
\newblock Low temperature inhibits RNA silencing-mediated defence by the
  control of siRNA generation.
\newblock {\em The EMBO Journal} {\bf 2003}, {\em 22},~633--640.

\bibitem[Voinnet(2001)]{voinnet2001rna}
Voinnet, O.
\newblock RNA silencing as a plant immune system against viruses.
\newblock {\em TRENDS in Genetics} {\bf 2001}, {\em 17},~449--459.

\bibitem[Dalmay \em{et~al.}(2000)Dalmay, Hamilton, Rudd, Angell, and
  Baulcombe]{dalmay2000rna}
Dalmay, T.; Hamilton, A.; Rudd, S.; Angell, S.; Baulcombe, D.C.
\newblock An RNA-dependent RNA polymerase gene in Arabidopsis is required for
  posttranscriptional gene silencing mediated by a transgene but not by a
  virus.
\newblock {\em Cell} {\bf 2000}, {\em 101},~543--553.

\bibitem[Romon \em{et~al.}(2013)Romon, Soustre-Gacougnolle, Schmitt, Perrin,
  Burdloff, Chevalier, Mutterer, Himber, Zervudacki, Montavon,
  et~al.]{romon2013rna}
Romon, M.; Soustre-Gacougnolle, I.; Schmitt, C.; Perrin, M.; Burdloff, Y.;
  Chevalier, E.; Mutterer, J.; Himber, C.; Zervudacki, J.; Montavon, T.;
  others.
\newblock RNA silencing is resistant to low-temperature in grapevine.
\newblock {\em PloS one} {\bf 2013}, {\em 8},~e82652.

\bibitem[Sandoval \em{et~al.}(2014)Sandoval, Swart, Arambasic, and
  Nowacki]{sandoval2014functional}
Sandoval, P.Y.; Swart, E.C.; Arambasic, M.; Nowacki, M.
\newblock Functional diversification of Dicer-like proteins and small RNAs
  required for genome sculpting.
\newblock {\em Developmental cell} {\bf 2014}, {\em 28},~174--188.

\bibitem[Marker \em{et~al.}(2010)Marker, Le~Mou{\"e}l, Meyer, and
  Simon]{marker2010distinct}
Marker, S.; Le~Mou{\"e}l, A.; Meyer, E.; Simon, M.
\newblock Distinct RNA-dependent RNA polymerases are required for RNAi
  triggered by double-stranded RNA versus truncated transgenes in Paramecium
  tetraurelia.
\newblock {\em Nucleic acids research} {\bf 2010}, {\em 38},~4092--4107.

\bibitem[Bouhouche \em{et~al.}(2011)Bouhouche, Gout, Kapusta, B{\'e}termier,
  and Meyer]{bouhouche2011functional}
Bouhouche, K.; Gout, J.F.; Kapusta, A.; B{\'e}termier, M.; Meyer, E.
\newblock Functional specialization of Piwi proteins in Paramecium tetraurelia
  from post-transcriptional gene silencing to genome remodelling.
\newblock {\em Nucleic acids research} {\bf 2011}, {\em 39},~4249--4264.

\bibitem[Martin(2011)]{RN41}
Martin, M.
\newblock Cutadapt removes adapter sequences from high-throughput sequencing
  reads.
\newblock {\em 2011} {\bf 2011}, {\em 17}.

\end{thebibliography}
