# Supplementary material for: Environmental Temperature Controls Accumulation of Transacting siRNAs Involved in Heterochromatin Formation
Source: Genes (Basel). 2018 Feb 21;9(2):117. doi: 10.3390/genes9020117 (PMC5852613; doi:10.3390/genes9020117)
Supplement: Supplementary file 1 [file genes-09-00117-s001.zip › genes-264579/template.log]

This is pdfTeX, Version 3.14159265-2.6-1.40.17 (MiKTeX 2.9) (preloaded format=pdflatex 2016.8.5)  4 JAN 2018 16:22
entering extended mode
**./template.tex
(template.tex
LaTeX2e <2016/03/31> patch level 1
Babel <3.9r> and hyphenation patterns for 75 language(s) loaded.
(mdpi.cls
Document Class: mdpi 2015/04/15 MDPI paper class
("C:\Program Files (x86)\MiKTeX 2.9\tex\latex\base\article.cls"
Document Class: article 2014/09/29 v1.4h Standard LaTeX document class
("C:\Program Files (x86)\MiKTeX 2.9\tex\latex\base\size10.clo"
File: size10.clo 2014/09/29 v1.4h Standard LaTeX file (size option)
)
\c@part=\count79
\c@section=\count80
\c@subsection=\count81
\c@subsubsection=\count82
\c@paragraph=\count83
\c@subparagraph=\count84
\c@figure=\count85
\c@table=\count86
\abovecaptionskip=\skip41
\belowcaptionskip=\skip42
\bibindent=\dimen102
)
("C:\Program Files (x86)\MiKTeX 2.9\tex\latex\base\fontenc.sty"
Package: fontenc 2005/09/27 v1.99g Standard LaTeX package

("C:\Program Files (x86)\MiKTeX 2.9\tex\latex\base\t1enc.def"
File: t1enc.def 2005/09/27 v1.99g Standard LaTeX file
LaTeX Font Info:    Redeclaring font encoding T1 on input line 48.
))
("C:\Program Files (x86)\MiKTeX 2.9\tex\latex\base\inputenc.sty"
Package: inputenc 2015/03/17 v1.2c Input encoding file
\inpenc@prehook=\toks14
\inpenc@posthook=\toks15

("C:\Program Files (x86)\MiKTeX 2.9\tex\latex\base\utf8.def"
File: utf8.def 2016/02/28 v1.1s UTF-8 support for inputenc
Now handling font encoding OML ...
... no UTF-8 mapping file for font encoding OML
Now handling font encoding T1 ...
... processing UTF-8 mapping file for font encoding T1

("C:\Program Files (x86)\MiKTeX 2.9\tex\latex\base\t1enc.dfu"
File: t1enc.dfu 2016/02/28 v1.1s UTF-8 support for inputenc
   defining Unicode char U+00A0 (decimal 160)
   defining Unicode char U+00A1 (decimal 161)
   defining Unicode char U+00A3 (decimal 163)
   defining Unicode char U+00AB (decimal 171)
   defining Unicode char U+00AD (decimal 173)
   defining Unicode char U+00BB (decimal 187)
   defining Unicode char U+00BF (decimal 191)
   defining Unicode char U+00C0 (decimal 192)
   defining Unicode char U+00C1 (decimal 193)
   defining Unicode char U+00C2 (decimal 194)
   defining Unicode char U+00C3 (decimal 195)
   defining Unicode char U+00C4 (decimal 196)
   defining Unicode char U+00C5 (decimal 197)
   defining Unicode char U+00C6 (decimal 198)
   defining Unicode char U+00C7 (decimal 199)
   defining Unicode char U+00C8 (decimal 200)
   defining Unicode char U+00C9 (decimal 201)
   defining Unicode char U+00CA (decimal 202)
   defining Unicode char U+00CB (decimal 203)
   defining Unicode char U+00CC (decimal 204)
   defining Unicode char U+00CD (decimal 205)
   defining Unicode char U+00CE (decimal 206)
   defining Unicode char U+00CF (decimal 207)
   defining Unicode char U+00D0 (decimal 208)
   defining Unicode char U+00D1 (decimal 209)
   defining Unicode char U+00D2 (decimal 210)
   defining Unicode char U+00D3 (decimal 211)
   defining Unicode char U+00D4 (decimal 212)
   defining Unicode char U+00D5 (decimal 213)
   defining Unicode char U+00D6 (decimal 214)
   defining Unicode char U+00D8 (decimal 216)
   defining Unicode char U+00D9 (decimal 217)
   defining Unicode char U+00DA (decimal 218)
   defining Unicode char U+00DB (decimal 219)
   defining Unicode char U+00DC (decimal 220)
   defining Unicode char U+00DD (decimal 221)
   defining Unicode char U+00DE (decimal 222)
   defining Unicode char U+00DF (decimal 223)
   defining Unicode char U+00E0 (decimal 224)
   defining Unicode char U+00E1 (decimal 225)
   defining Unicode char U+00E2 (decimal 226)
   defining Unicode char U+00E3 (decimal 227)
   defining Unicode char U+00E4 (decimal 228)
   defining Unicode char U+00E5 (decimal 229)
   defining Unicode char U+00E6 (decimal 230)
   defining Unicode char U+00E7 (decimal 231)
   defining Unicode char U+00E8 (decimal 232)
   defining Unicode char U+00E9 (decimal 233)
   defining Unicode char U+00EA (decimal 234)
   defining Unicode char U+00EB (decimal 235)
   defining Unicode char U+00EC (decimal 236)
   defining Unicode char U+00ED (decimal 237)
   defining Unicode char U+00EE (decimal 238)
   defining Unicode char U+00EF (decimal 239)
   defining Unicode char U+00F0 (decimal 240)
   defining Unicode char U+00F1 (decimal 241)
   defining Unicode char U+00F2 (decimal 242)
   defining Unicode char U+00F3 (decimal 243)
   defining Unicode char U+00F4 (decimal 244)
   defining Unicode char U+00F5 (decimal 245)
   defining Unicode char U+00F6 (decimal 246)
   defining Unicode char U+00F8 (decimal 248)
   defining Unicode char U+00F9 (decimal 249)
   defining Unicode char U+00FA (decimal 250)
   defining Unicode char U+00FB (decimal 251)
   defining Unicode char U+00FC (decimal 252)
   defining Unicode char U+00FD (decimal 253)
   defining Unicode char U+00FE (decimal 254)
   defining Unicode char U+00FF (decimal 255)
   defining Unicode char U+0100 (decimal 256)
   defining Unicode char U+0101 (decimal 257)
   defining Unicode char U+0102 (decimal 258)
   defining Unicode char U+0103 (decimal 259)
   defining Unicode char U+0104 (decimal 260)
   defining Unicode char U+0105 (decimal 261)
   defining Unicode char U+0106 (decimal 262)
   defining Unicode char U+0107 (decimal 263)
   defining Unicode char U+0108 (decimal 264)
   defining Unicode char U+0109 (decimal 265)
   defining Unicode char U+010A (decimal 266)
   defining Unicode char U+010B (decimal 267)
   defining Unicode char U+010C (decimal 268)
   defining Unicode char U+010D (decimal 269)
   defining Unicode char U+010E (decimal 270)
   defining Unicode char U+010F (decimal 271)
   defining Unicode char U+0110 (decimal 272)
   defining Unicode char U+0111 (decimal 273)
   defining Unicode char U+0112 (decimal 274)
   defining Unicode char U+0113 (decimal 275)
   defining Unicode char U+0114 (decimal 276)
   defining Unicode char U+0115 (decimal 277)
   defining Unicode char U+0116 (decimal 278)
   defining Unicode char U+0117 (decimal 279)
   defining Unicode char U+0118 (decimal 280)
   defining Unicode char U+0119 (decimal 281)
   defining Unicode char U+011A (decimal 282)
   defining Unicode char U+011B (decimal 283)
   defining Unicode char U+011C (decimal 284)
   defining Unicode char U+011D (decimal 285)
   defining Unicode char U+011E (decimal 286)
   defining Unicode char U+011F (decimal 287)
   defining Unicode char U+0120 (decimal 288)
   defining Unicode char U+0121 (decimal 289)
   defining Unicode char U+0122 (decimal 290)
   defining Unicode char U+0123 (decimal 291)
   defining Unicode char U+0124 (decimal 292)
   defining Unicode char U+0125 (decimal 293)
   defining Unicode char U+0128 (decimal 296)
   defining Unicode char U+0129 (decimal 297)
   defining Unicode char U+012A (decimal 298)
   defining Unicode char U+012B (decimal 299)
   defining Unicode char U+012C (decimal 300)
   defining Unicode char U+012D (decimal 301)
   defining Unicode char U+012E (decimal 302)
   defining Unicode char U+012F (decimal 303)
   defining Unicode char U+0130 (decimal 304)
   defining Unicode char U+0131 (decimal 305)
   defining Unicode char U+0132 (decimal 306)
   defining Unicode char U+0133 (decimal 307)
   defining Unicode char U+0134 (decimal 308)
   defining Unicode char U+0135 (decimal 309)
   defining Unicode char U+0136 (decimal 310)
   defining Unicode char U+0137 (decimal 311)
   defining Unicode char U+0139 (decimal 313)
   defining Unicode char U+013A (decimal 314)
   defining Unicode char U+013B (decimal 315)
   defining Unicode char U+013C (decimal 316)
   defining Unicode char U+013D (decimal 317)
   defining Unicode char U+013E (decimal 318)
   defining Unicode char U+0141 (decimal 321)
   defining Unicode char U+0142 (decimal 322)
   defining Unicode char U+0143 (decimal 323)
   defining Unicode char U+0144 (decimal 324)
   defining Unicode char U+0145 (decimal 325)
   defining Unicode char U+0146 (decimal 326)
   defining Unicode char U+0147 (decimal 327)
   defining Unicode char U+0148 (decimal 328)
   defining Unicode char U+014A (decimal 330)
   defining Unicode char U+014B (decimal 331)
   defining Unicode char U+014C (decimal 332)
   defining Unicode char U+014D (decimal 333)
   defining Unicode char U+014E (decimal 334)
   defining Unicode char U+014F (decimal 335)
   defining Unicode char U+0150 (decimal 336)
   defining Unicode char U+0151 (decimal 337)
   defining Unicode char U+0152 (decimal 338)
   defining Unicode char U+0153 (decimal 339)
   defining Unicode char U+0154 (decimal 340)
   defining Unicode char U+0155 (decimal 341)
   defining Unicode char U+0156 (decimal 342)
   defining Unicode char U+0157 (decimal 343)
   defining Unicode char U+0158 (decimal 344)
   defining Unicode char U+0159 (decimal 345)
   defining Unicode char U+015A (decimal 346)
   defining Unicode char U+015B (decimal 347)
   defining Unicode char U+015C (decimal 348)
   defining Unicode char U+015D (decimal 349)
   defining Unicode char U+015E (decimal 350)
   defining Unicode char U+015F (decimal 351)
   defining Unicode char U+0160 (decimal 352)
   defining Unicode char U+0161 (decimal 353)
   defining Unicode char U+0162 (decimal 354)
   defining Unicode char U+0163 (decimal 355)
   defining Unicode char U+0164 (decimal 356)
   defining Unicode char U+0165 (decimal 357)
   defining Unicode char U+0168 (decimal 360)
   defining Unicode char U+0169 (decimal 361)
   defining Unicode char U+016A (decimal 362)
   defining Unicode char U+016B (decimal 363)
   defining Unicode char U+016C (decimal 364)
   defining Unicode char U+016D (decimal 365)
   defining Unicode char U+016E (decimal 366)
   defining Unicode char U+016F (decimal 367)
   defining Unicode char U+0170 (decimal 368)
   defining Unicode char U+0171 (decimal 369)
   defining Unicode char U+0172 (decimal 370)
   defining Unicode char U+0173 (decimal 371)
   defining Unicode char U+0174 (decimal 372)
   defining Unicode char U+0175 (decimal 373)
   defining Unicode char U+0176 (decimal 374)
   defining Unicode char U+0177 (decimal 375)
   defining Unicode char U+0178 (decimal 376)
   defining Unicode char U+0179 (decimal 377)
   defining Unicode char U+017A (decimal 378)
   defining Unicode char U+017B (decimal 379)
   defining Unicode char U+017C (decimal 380)
   defining Unicode char U+017D (decimal 381)
   defining Unicode char U+017E (decimal 382)
   defining Unicode char U+01CD (decimal 461)
   defining Unicode char U+01CE (decimal 462)
   defining Unicode char U+01CF (decimal 463)
   defining Unicode char U+01D0 (decimal 464)
   defining Unicode char U+01D1 (decimal 465)
   defining Unicode char U+01D2 (decimal 466)
   defining Unicode char U+01D3 (decimal 467)
   defining Unicode char U+01D4 (decimal 468)
   defining Unicode char U+01E2 (decimal 482)
   defining Unicode char U+01E3 (decimal 483)
   defining Unicode char U+01E6 (decimal 486)
   defining Unicode char U+01E7 (decimal 487)
   defining Unicode char U+01E8 (decimal 488)
   defining Unicode char U+01E9 (decimal 489)
   defining Unicode char U+01EA (decimal 490)
   defining Unicode char U+01EB (decimal 491)
   defining Unicode char U+01F0 (decimal 496)
   defining Unicode char U+01F4 (decimal 500)
   defining Unicode char U+01F5 (decimal 501)
   defining Unicode char U+0218 (decimal 536)
   defining Unicode char U+0219 (decimal 537)
   defining Unicode char U+021A (decimal 538)
   defining Unicode char U+021B (decimal 539)
   defining Unicode char U+1E02 (decimal 7682)
   defining Unicode char U+1E03 (decimal 7683)
   defining Unicode char U+200C (decimal 8204)
   defining Unicode char U+2010 (decimal 8208)
   defining Unicode char U+2011 (decimal 8209)
   defining Unicode char U+2012 (decimal 8210)
   defining Unicode char U+2013 (decimal 8211)
   defining Unicode char U+2014 (decimal 8212)
   defining Unicode char U+2015 (decimal 8213)
   defining Unicode char U+2018 (decimal 8216)
   defining Unicode char U+2019 (decimal 8217)
   defining Unicode char U+201A (decimal 8218)
   defining Unicode char U+201C (decimal 8220)
   defining Unicode char U+201D (decimal 8221)
   defining Unicode char U+201E (decimal 8222)
   defining Unicode char U+2030 (decimal 8240)
   defining Unicode char U+2031 (decimal 8241)
   defining Unicode char U+2039 (decimal 8249)
   defining Unicode char U+203A (decimal 8250)
   defining Unicode char U+2423 (decimal 9251)
)
Now handling font encoding OT1 ...
... processing UTF-8 mapping file for font encoding OT1

("C:\Program Files (x86)\MiKTeX 2.9\tex\latex\base\ot1enc.dfu"
File: ot1enc.dfu 2016/02/28 v1.1s UTF-8 support for inputenc
   defining Unicode char U+00A0 (decimal 160)
   defining Unicode char U+00A1 (decimal 161)
   defining Unicode char U+00A3 (decimal 163)
   defining Unicode char U+00AD (decimal 173)
   defining Unicode char U+00B8 (decimal 184)
   defining Unicode char U+00BF (decimal 191)
   defining Unicode char U+00C5 (decimal 197)
   defining Unicode char U+00C6 (decimal 198)
   defining Unicode char U+00D8 (decimal 216)
   defining Unicode char U+00DF (decimal 223)
   defining Unicode char U+00E6 (decimal 230)
   defining Unicode char U+00EC (decimal 236)
   defining Unicode char U+00ED (decimal 237)
   defining Unicode char U+00EE (decimal 238)
   defining Unicode char U+00EF (decimal 239)
   defining Unicode char U+00F8 (decimal 248)
   defining Unicode char U+0131 (decimal 305)
   defining Unicode char U+0141 (decimal 321)
   defining Unicode char U+0142 (decimal 322)
   defining Unicode char U+0152 (decimal 338)
   defining Unicode char U+0153 (decimal 339)
   defining Unicode char U+0174 (decimal 372)
   defining Unicode char U+0175 (decimal 373)
   defining Unicode char U+0176 (decimal 374)
   defining Unicode char U+0177 (decimal 375)
   defining Unicode char U+0218 (decimal 536)
   defining Unicode char U+0219 (decimal 537)
   defining Unicode char U+021A (decimal 538)
   defining Unicode char U+021B (decimal 539)
   defining Unicode char U+2013 (decimal 8211)
   defining Unicode char U+2014 (decimal 8212)
   defining Unicode char U+2018 (decimal 8216)
   defining Unicode char U+2019 (decimal 8217)
   defining Unicode char U+201C (decimal 8220)
   defining Unicode char U+201D (decimal 8221)
)
Now handling font encoding OMS ...
... processing UTF-8 mapping file for font encoding OMS

("C:\Program Files (x86)\MiKTeX 2.9\tex\latex\base\omsenc.dfu"
File: omsenc.dfu 2016/02/28 v1.1s UTF-8 support for inputenc
   defining Unicode char U+00A7 (decimal 167)
   defining Unicode char U+00B6 (decimal 182)
   defining Unicode char U+00B7 (decimal 183)
   defining Unicode char U+2020 (decimal 8224)
   defining Unicode char U+2021 (decimal 8225)
   defining Unicode char U+2022 (decimal 8226)
)
Now handling font encoding OMX ...
... no UTF-8 mapping file for font encoding OMX
Now handling font encoding U ...
... no UTF-8 mapping file for font encoding U
   defining Unicode char U+00A9 (decimal 169)
   defining Unicode char U+00AA (decimal 170)
   defining Unicode char U+00AE (decimal 174)
   defining Unicode char U+00BA (decimal 186)
   defining Unicode char U+02C6 (decimal 710)
   defining Unicode char U+02DC (decimal 732)
   defining Unicode char U+200C (decimal 8204)
   defining Unicode char U+2026 (decimal 8230)
   defining Unicode char U+2122 (decimal 8482)
   defining Unicode char U+2423 (decimal 9251)
))
("C:\Program Files (x86)\MiKTeX 2.9\tex\latex\tools\calc.sty"
Package: calc 2014/10/28 v4.3 Infix arithmetic (KKT,FJ)
\calc@Acount=\count87
\calc@Bcount=\count88
\calc@Adimen=\dimen103
\calc@Bdimen=\dimen104
\calc@Askip=\skip43
\calc@Bskip=\skip44
LaTeX Info: Redefining \setlength on input line 80.
LaTeX Info: Redefining \addtolength on input line 81.
\calc@Ccount=\count89
\calc@Cskip=\skip45
)
("C:\Program Files (x86)\MiKTeX 2.9\tex\latex\tools\indentfirst.sty"
Package: indentfirst 1995/11/23 v1.03 Indent first paragraph (DPC)
)
(C:\Users\anon\AppData\Roaming\MiKTeX\2.9\tex\latex\fancyhdr\fancyhdr.sty
\fancy@headwidth=\skip46
\f@ncyO@elh=\skip47
\f@ncyO@erh=\skip48
\f@ncyO@olh=\skip49
\f@ncyO@orh=\skip50
\f@ncyO@elf=\skip51
\f@ncyO@erf=\skip52
\f@ncyO@olf=\skip53
\f@ncyO@orf=\skip54
)
("C:\Program Files (x86)\MiKTeX 2.9\tex\latex\graphics\graphicx.sty"
Package: graphicx 2014/10/28 v1.0g Enhanced LaTeX Graphics (DPC,SPQR)

("C:\Program Files (x86)\MiKTeX 2.9\tex\latex\graphics\keyval.sty"
Package: keyval 2014/10/28 v1.15 key=value parser (DPC)
\KV@toks@=\toks16
)
("C:\Program Files (x86)\MiKTeX 2.9\tex\latex\graphics\graphics.sty"
Package: graphics 2016/06/02 v1.0s Standard LaTeX Graphics (DPC,SPQR)

("C:\Program Files (x86)\MiKTeX 2.9\tex\latex\graphics\trig.sty"
Package: trig 2016/01/03 v1.10 sin cos tan (DPC)
)
("C:\Program Files (x86)\MiKTeX 2.9\tex\latex\00miktex\graphics.cfg"
File: graphics.cfg 2016/06/04 v1.11 sample graphics configuration
)
Package graphics Info: Driver file: pdftex.def on input line 99.

("C:\Program Files (x86)\MiKTeX 2.9\tex\latex\pdftex-def\pdftex.def"
File: pdftex.def 2016/06/17 v0.06h Graphics/color for pdfTeX

("C:\Program Files (x86)\MiKTeX 2.9\tex\generic\oberdiek\infwarerr.sty"
Package: infwarerr 2016/05/16 v1.4 Providing info/warning/error messages (HO)
)
("C:\Program Files (x86)\MiKTeX 2.9\tex\generic\oberdiek\ltxcmds.sty"
Package: ltxcmds 2016/05/16 v1.23 LaTeX kernel commands for general use (HO)
)
\Gread@gobject=\count90
))
\Gin@req@height=\dimen105
\Gin@req@width=\dimen106
)
("C:\Program Files (x86)\MiKTeX 2.9\tex\latex\oberdiek\epstopdf.sty"
Package: epstopdf 2016/05/15 v2.6 Conversion with epstopdf on the fly (HO)

("C:\Program Files (x86)\MiKTeX 2.9\tex\latex\oberdiek\epstopdf-base.sty"
Package: epstopdf-base 2016/05/15 v2.6 Base part for package epstopdf

("C:\Program Files (x86)\MiKTeX 2.9\tex\latex\oberdiek\grfext.sty"
Package: grfext 2016/05/16 v1.2 Manage graphics extensions (HO)

("C:\Program Files (x86)\MiKTeX 2.9\tex\generic\oberdiek\kvdefinekeys.sty"
Package: kvdefinekeys 2016/05/16 v1.4 Define keys (HO)
))
("C:\Program Files (x86)\MiKTeX 2.9\tex\latex\oberdiek\kvoptions.sty"
Package: kvoptions 2016/05/16 v3.12 Key value format for package options (HO)

("C:\Program Files (x86)\MiKTeX 2.9\tex\generic\oberdiek\kvsetkeys.sty"
Package: kvsetkeys 2016/05/16 v1.17 Key value parser (HO)

("C:\Program Files (x86)\MiKTeX 2.9\tex\generic\oberdiek\etexcmds.sty"
Package: etexcmds 2016/05/16 v1.6 Avoid name clashes with e-TeX commands (HO)

("C:\Program Files (x86)\MiKTeX 2.9\tex\generic\oberdiek\ifluatex.sty"
Package: ifluatex 2016/05/16 v1.4 Provides the ifluatex switch (HO)
Package ifluatex Info: LuaTeX not detected.
)
Package etexcmds Info: Could not find \expanded.
(etexcmds)             That can mean that you are not using pdfTeX 1.50 or
(etexcmds)             that some package has redefined \expanded.
(etexcmds)             In the latter case, load this package earlier.
)))
("C:\Program Files (x86)\MiKTeX 2.9\tex\generic\oberdiek\pdftexcmds.sty"
Package: pdftexcmds 2016/05/21 v0.22 Utility functions of pdfTeX for LuaTeX (HO
)

("C:\Program Files (x86)\MiKTeX 2.9\tex\generic\oberdiek\ifpdf.sty"
Package: ifpdf 2016/05/14 v3.1 Provides the ifpdf switch
)
Package pdftexcmds Info: LuaTeX not detected.
Package pdftexcmds Info: \pdf@primitive is available.
Package pdftexcmds Info: \pdf@ifprimitive is available.
Package pdftexcmds Info: \pdfdraftmode found.
)
Package epstopdf-base Info: Redefining graphics rule for `.eps' on input line 4
38.
Package grfext Info: Graphics extension search list:
(grfext)             [.png,.pdf,.jpg,.mps,.jpeg,.jbig2,.jb2,.PNG,.PDF,.JPG,.JPE
G,.JBIG2,.JB2,.eps]
(grfext)             \AppendGraphicsExtensions on input line 456.
))
(C:\Users\anon\AppData\Roaming\MiKTeX\2.9\tex\latex\lastpage\lastpage.sty
Package: lastpage 2015/03/29 v1.2m Refers to last page's name (HMM; JPG)
)
("C:\Program Files (x86)\MiKTeX 2.9\tex\latex\base\ifthen.sty"
Package: ifthen 2014/09/29 v1.1c Standard LaTeX ifthen package (DPC)
)
(C:\Users\anon\AppData\Roaming\MiKTeX\2.9\tex\latex\lineno\lineno.sty
Package: lineno 2005/11/02 line numbers on paragraphs v4.41
\linenopenalty=\count91
\output=\toks17
\linenoprevgraf=\count92
\linenumbersep=\dimen107
\linenumberwidth=\dimen108
\c@linenumber=\count93
\c@pagewiselinenumber=\count94
\c@LN@truepage=\count95
\c@internallinenumber=\count96
\c@internallinenumbers=\count97
\quotelinenumbersep=\dimen109
\bframerule=\dimen110
\bframesep=\dimen111
\bframebox=\box26
LaTeX Info: Redefining \\ on input line 3056.
)
("C:\Program Files (x86)\MiKTeX 2.9\tex\latex\float\float.sty"
Package: float 2001/11/08 v1.3d Float enhancements (AL)
\c@float@type=\count98
\float@exts=\toks18
\float@box=\box27
\@float@everytoks=\toks19
\@floatcapt=\box28
)
("C:\Program Files (x86)\MiKTeX 2.9\tex\latex\amsmath\amsmath.sty"
Package: amsmath 2016/03/10 v2.15b AMS math features
\@mathmargin=\skip55

For additional information on amsmath, use the `?' option.
("C:\Program Files (x86)\MiKTeX 2.9\tex\latex\amsmath\amstext.sty"
Package: amstext 2000/06/29 v2.01 AMS text

("C:\Program Files (x86)\MiKTeX 2.9\tex\latex\amsmath\amsgen.sty"
File: amsgen.sty 1999/11/30 v2.0 generic functions
\@emptytoks=\toks20
\ex@=\dimen112
))
("C:\Program Files (x86)\MiKTeX 2.9\tex\latex\amsmath\amsbsy.sty"
Package: amsbsy 1999/11/29 v1.2d Bold Symbols
\pmbraise@=\dimen113
)
("C:\Program Files (x86)\MiKTeX 2.9\tex\latex\amsmath\amsopn.sty"
Package: amsopn 2016/03/08 v2.02 operator names
)
\inf@bad=\count99
LaTeX Info: Redefining \frac on input line 199.
\uproot@=\count100
\leftroot@=\count101
LaTeX Info: Redefining \overline on input line 297.
\classnum@=\count102
\DOTSCASE@=\count103
LaTeX Info: Redefining \ldots on input line 394.
LaTeX Info: Redefining \dots on input line 397.
LaTeX Info: Redefining \cdots on input line 518.
\Mathstrutbox@=\box29
\strutbox@=\box30
\big@size=\dimen114
LaTeX Font Info:    Redeclaring font encoding OML on input line 634.
LaTeX Font Info:    Redeclaring font encoding OMS on input line 635.
\macc@depth=\count104
\c@MaxMatrixCols=\count105
\dotsspace@=\muskip10
\c@parentequation=\count106
\dspbrk@lvl=\count107
\tag@help=\toks21
\row@=\count108
\column@=\count109
\maxfields@=\count110
\andhelp@=\toks22
\eqnshift@=\dimen115
\alignsep@=\dimen116
\tagshift@=\dimen117
\tagwidth@=\dimen118
\totwidth@=\dimen119
\lineht@=\dimen120
\@envbody=\toks23
\multlinegap=\skip56
\multlinetaggap=\skip57
\mathdisplay@stack=\toks24
LaTeX Info: Redefining \[ on input line 2739.
LaTeX Info: Redefining \] on input line 2740.
)
(C:\Users\anon\AppData\Roaming\MiKTeX\2.9\tex\latex\setspace\setspace.sty
Package: setspace 2011/12/19 v6.7a set line spacing
)
(C:\Users\anon\AppData\Roaming\MiKTeX\2.9\tex\latex\enumitem\enumitem.sty
Package: enumitem 2011/09/28 v3.5.2 Customized lists
\labelindent=\skip58
\enit@outerparindent=\dimen121
\enit@toks=\toks25
\enit@inbox=\box31
\enitdp@description=\count111
)
("C:\Program Files (x86)\MiKTeX 2.9\tex\latex\psnfss\mathpazo.sty"
Package: mathpazo 2005/04/12 PSNFSS-v9.2a Palatino w/ Pazo Math (D.Puga, WaS) 
\symupright=\mathgroup4
)
(C:\Users\anon\AppData\Roaming\MiKTeX\2.9\tex\latex\booktabs\booktabs.sty
Package: booktabs 2005/04/14 v1.61803 publication quality tables
\heavyrulewidth=\dimen122
\lightrulewidth=\dimen123
\cmidrulewidth=\dimen124
\belowrulesep=\dimen125
\belowbottomsep=\dimen126
\aboverulesep=\dimen127
\abovetopsep=\dimen128
\cmidrulesep=\dimen129
\cmidrulekern=\dimen130
\defaultaddspace=\dimen131
\@cmidla=\count112
\@cmidlb=\count113
\@aboverulesep=\dimen132
\@belowrulesep=\dimen133
\@thisruleclass=\count114
\@lastruleclass=\count115
\@thisrulewidth=\dimen134
)
(C:\Users\anon\AppData\Roaming\MiKTeX\2.9\tex\latex\titlesec\titlesec.sty
Package: titlesec 2016/03/21 v2.10.2 Sectioning titles
\ttl@box=\box32
\beforetitleunit=\skip59
\aftertitleunit=\skip60
\ttl@plus=\dimen135
\ttl@minus=\dimen136
\ttl@toksa=\toks26
\titlewidth=\dimen137
\titlewidthlast=\dimen138
\titlewidthfirst=\dimen139
)
(C:\Users\anon\AppData\Roaming\MiKTeX\2.9\tex\latex\etoolbox\etoolbox.sty
Package: etoolbox 2015/08/02 v2.2a e-TeX tools for LaTeX (JAW)
\etb@tempcnta=\count116
)
("C:\Program Files (x86)\MiKTeX 2.9\tex\latex\amscls\amsthm.sty"
Package: amsthm 2015/03/04 v2.20.2
\thm@style=\toks27
\thm@bodyfont=\toks28
\thm@headfont=\toks29
\thm@notefont=\toks30
\thm@headpunct=\toks31
\thm@preskip=\skip61
\thm@postskip=\skip62
\thm@headsep=\skip63
\dth@everypar=\toks32
)
(C:\Users\anon\AppData\Roaming\MiKTeX\2.9\tex\latex\hyphenat\hyphenat.sty
Package: hyphenat 2009/09/02 v2.3c hyphenation utilities
\langwohyphens=\language75
LaTeX Info: Redefining \_ on input line 43.
)
(C:\Users\anon\AppData\Roaming\MiKTeX\2.9\tex\latex\natbib\natbib.sty
Package: natbib 2010/09/13 8.31b (PWD, AO)
\bibhang=\skip64
\bibsep=\skip65
LaTeX Info: Redefining \cite on input line 694.
\c@NAT@ctr=\count117
)
("C:\Program Files (x86)\MiKTeX 2.9\tex\latex\hyperref\hyperref.sty"
Package: hyperref 2016/05/21 v6.83p Hypertext links for LaTeX

("C:\Program Files (x86)\MiKTeX 2.9\tex\generic\oberdiek\hobsub-hyperref.sty"
Package: hobsub-hyperref 2016/05/16 v1.14 Bundle oberdiek, subset hyperref (HO)


("C:\Program Files (x86)\MiKTeX 2.9\tex\generic\oberdiek\hobsub-generic.sty"
Package: hobsub-generic 2016/05/16 v1.14 Bundle oberdiek, subset generic (HO)
Package: hobsub 2016/05/16 v1.14 Construct package bundles (HO)
Package hobsub Info: Skipping package `infwarerr' (already loaded).
Package hobsub Info: Skipping package `ltxcmds' (already loaded).
Package hobsub Info: Skipping package `ifluatex' (already loaded).
Package: ifvtex 2016/05/16 v1.6 Detect VTeX and its facilities (HO)
Package ifvtex Info: VTeX not detected.
Package: intcalc 2016/05/16 v1.2 Expandable calculations with integers (HO)
Package hobsub Info: Skipping package `ifpdf' (already loaded).
Package hobsub Info: Skipping package `etexcmds' (already loaded).
Package hobsub Info: Skipping package `kvsetkeys' (already loaded).
Package hobsub Info: Skipping package `kvdefinekeys' (already loaded).
Package hobsub Info: Skipping package `pdftexcmds' (already loaded).
Package: pdfescape 2016/05/16 v1.14 Implements pdfTeX's escape features (HO)
Package: bigintcalc 2016/05/16 v1.4 Expandable calculations on big integers (HO
)
Package: bitset 2016/05/16 v1.2 Handle bit-vector datatype (HO)
Package: uniquecounter 2016/05/16 v1.3 Provide unlimited unique counter (HO)
)
Package hobsub Info: Skipping package `hobsub' (already loaded).
Package: letltxmacro 2016/05/16 v1.5 Let assignment for LaTeX macros (HO)
Package: hopatch 2016/05/16 v1.3 Wrapper for package hooks (HO)
Package: xcolor-patch 2016/05/16 xcolor patch
Package: atveryend 2016/05/16 v1.9 Hooks at the very end of document (HO)
Package: atbegshi 2016/06/09 v1.18 At begin shipout hook (HO)
Package: refcount 2016/05/16 v3.5 Data extraction from label references (HO)
Package: hycolor 2016/05/16 v1.8 Color options for hyperref/bookmark (HO)
)
("C:\Program Files (x86)\MiKTeX 2.9\tex\generic\ifxetex\ifxetex.sty"
Package: ifxetex 2010/09/12 v0.6 Provides ifxetex conditional
)
("C:\Program Files (x86)\MiKTeX 2.9\tex\latex\oberdiek\auxhook.sty"
Package: auxhook 2016/05/16 v1.4 Hooks for auxiliary files (HO)
)
\@linkdim=\dimen140
\Hy@linkcounter=\count118
\Hy@pagecounter=\count119

("C:\Program Files (x86)\MiKTeX 2.9\tex\latex\hyperref\pd1enc.def"
File: pd1enc.def 2016/05/21 v6.83p Hyperref: PDFDocEncoding definition (HO)
Now handling font encoding PD1 ...
... no UTF-8 mapping file for font encoding PD1
)
\Hy@SavedSpaceFactor=\count120

("C:\Program Files (x86)\MiKTeX 2.9\tex\latex\00miktex\hyperref.cfg"
File: hyperref.cfg 2002/06/06 v1.2 hyperref configuration of TeXLive
)
Package hyperref Info: Option `unicode' set `true' on input line 4362.

("C:\Program Files (x86)\MiKTeX 2.9\tex\latex\hyperref\puenc.def"
File: puenc.def 2016/05/21 v6.83p Hyperref: PDF Unicode definition (HO)
Now handling font encoding PU ...
... no UTF-8 mapping file for font encoding PU
)
Package hyperref Info: Option `bookmarksopen' set `true' on input line 4362.
Package hyperref Info: Option `pdffitwindow' set `true' on input line 4362.
Package hyperref Info: Option `colorlinks' set `true' on input line 4362.
Package hyperref Info: Option `hyperfootnotes' set `false' on input line 4362.
Package hyperref Info: Hyper figures OFF on input line 4486.
Package hyperref Info: Link nesting OFF on input line 4491.
Package hyperref Info: Hyper index ON on input line 4494.
Package hyperref Info: Plain pages OFF on input line 4501.
Package hyperref Info: Backreferencing OFF on input line 4506.
Package hyperref Info: Implicit mode ON; LaTeX internals redefined.
Package hyperref Info: Bookmarks ON on input line 4735.
\c@Hy@tempcnt=\count121

(C:\Users\anon\AppData\Roaming\MiKTeX\2.9\tex\latex\url\url.sty
\Urlmuskip=\muskip11
Package: url 2013/09/16  ver 3.4  Verb mode for urls, etc.
)
LaTeX Info: Redefining \url on input line 5088.
\XeTeXLinkMargin=\dimen141
\Fld@menulength=\count122
\Field@Width=\dimen142
\Fld@charsize=\dimen143
Package hyperref Info: Hyper figures OFF on input line 6342.
Package hyperref Info: Link nesting OFF on input line 6347.
Package hyperref Info: Hyper index ON on input line 6350.
Package hyperref Info: backreferencing OFF on input line 6357.
Package hyperref Info: Link coloring ON on input line 6360.
Package hyperref Info: Link coloring with OCG OFF on input line 6367.
Package hyperref Info: PDF/A mode OFF on input line 6372.
LaTeX Info: Redefining \ref on input line 6412.
LaTeX Info: Redefining \pageref on input line 6416.
\Hy@abspage=\count123
\c@Item=\count124
)

Package hyperref Message: Driver: hpdftex.

("C:\Program Files (x86)\MiKTeX 2.9\tex\latex\hyperref\hpdftex.def"
File: hpdftex.def 2016/05/21 v6.83p Hyperref driver for pdfTeX
\Fld@listcount=\count125
\c@bookmark@seq@number=\count126

("C:\Program Files (x86)\MiKTeX 2.9\tex\latex\oberdiek\rerunfilecheck.sty"
Package: rerunfilecheck 2016/05/16 v1.8 Rerun checks for auxiliary files (HO)
Package uniquecounter Info: New unique counter `rerunfilecheck' on input line 2
82.
)
\Hy@SectionHShift=\skip66
)
(C:\Users\anon\AppData\Roaming\MiKTeX\2.9\tex\latex\footmisc\footmisc.sty
Package: footmisc 2011/06/06 v5.5b a miscellany of footnote facilities
\FN@temptoken=\toks33
\footnotemargin=\dimen144
\c@pp@next@reset=\count127
Package footmisc Info: Declaring symbol style bringhurst on input line 855.
Package footmisc Info: Declaring symbol style chicago on input line 863.
Package footmisc Info: Declaring symbol style wiley on input line 872.
Package footmisc Info: Declaring symbol style lamport-robust on input line 883.

Package footmisc Info: Declaring symbol style lamport* on input line 903.
Package footmisc Info: Declaring symbol style lamport*-robust on input line 924
.
)
(C:\Users\anon\AppData\Roaming\MiKTeX\2.9\tex\latex\titlesec\block.tss
File: block.tss 2016/03/15
)
("C:\Program Files (x86)\MiKTeX 2.9\tex\latex\geometry\geometry.sty"
Package: geometry 2010/09/12 v5.6 Page Geometry
\Gm@cnth=\count128
\Gm@cntv=\count129
\c@Gm@tempcnt=\count130
\Gm@bindingoffset=\dimen145
\Gm@wd@mp=\dimen146
\Gm@odd@mp=\dimen147
\Gm@even@mp=\dimen148
\Gm@layoutwidth=\dimen149
\Gm@layoutheight=\dimen150
\Gm@layouthoffset=\dimen151
\Gm@layoutvoffset=\dimen152
\Gm@dimlist=\toks34

("C:\Program Files (x86)\MiKTeX 2.9\tex\latex\geometry\geometry.cfg"))
\@float@every@boxenv=\toks35
\c@boxenv=\count131
\@float@every@figure=\toks36
\@float@every@table=\toks37
\@float@every@scheme=\toks38

(C:\Users\anon\AppData\Roaming\MiKTeX\2.9\tex\latex\caption\caption.sty
Package: caption 2016/02/21 v3.3-144 Customizing captions (AR)

(C:\Users\anon\AppData\Roaming\MiKTeX\2.9\tex\latex\caption\caption3.sty
Package: caption3 2016/05/22 v1.7-166 caption3 kernel (AR)
Package caption3 Info: TeX engine: e-TeX on input line 67.
\captionmargin=\dimen153
\captionmargin@=\dimen154
\captionwidth=\dimen155
\caption@tempdima=\dimen156
\caption@indent=\dimen157
\caption@parindent=\dimen158
\caption@hangindent=\dimen159
)
\c@ContinuedFloat=\count132
Package caption Info: float package is loaded.
Package caption Info: hyperref package is loaded.
)
\@justcentbox=\box33
\wideitemsep=\skip67
)
\c@thm=\count133
\c@ex=\count134
\c@re=\count135

(template.aux

Package natbib Warning: Citation `holoch2015rna' multiply defined.


Package natbib Warning: Citation `neeb2017rna' multiply defined.


Package natbib Warning: Citation `sarkies2014small' multiply defined.


Package natbib Warning: Citation `buhler2006tethering' multiply defined.


Package natbib Warning: Citation `simmer2010hairpin' multiply defined.


Package natbib Warning: Citation `hollick2017paramutation' multiply defined.


Package natbib Warning: Citation `sapetschnig2015tertiary' multiply defined.


Package natbib Warning: Citation `de2012paramutation' multiply defined.


Package natbib Warning: Citation `tricker2015transgenerational' multiply define
d.


Package natbib Warning: Citation `simon2014unicellular' multiply defined.


Package natbib Warning: Citation `galvani2002rna' multiply defined.


Package natbib Warning: Citation `ruiz1998homology' multiply defined.


Package natbib Warning: Citation `garnier2004rna' multiply defined.


Package natbib Warning: Citation `galvani2001transgene' multiply defined.


Package natbib Warning: Citation `RN5' multiply defined.


Package natbib Warning: Citation `marker2014forward' multiply defined.


Package natbib Warning: Citation `gotz2016two' multiply defined.


Package natbib Warning: Citation `beale1954genetics' multiply defined.


Package natbib Warning: Citation `RN1' multiply defined.


Package natbib Warning: Citation `meyer2007epigenetics' multiply defined.


Package natbib Warning: Citation `lepere2008silencing' multiply defined.


Package natbib Warning: Citation `ni2016transgenerational' multiply defined.


Package natbib Warning: Citation `oberti2015dicer' multiply defined.


Package natbib Warning: Citation `cheaib2015epigenetic' multiply defined.


Package natbib Warning: Citation `szittya2003low' multiply defined.


Package natbib Warning: Citation `voinnet2001rna' multiply defined.


Package natbib Warning: Citation `dalmay2000rna' multiply defined.


Package natbib Warning: Citation `romon2013rna' multiply defined.


Package natbib Warning: Citation `sandoval2014functional' multiply defined.


Package natbib Warning: Citation `marker2010distinct' multiply defined.


Package natbib Warning: Citation `bouhouche2011functional' multiply defined.


Package natbib Warning: Citation `RN41' multiply defined.

)
\openout1 = `template.aux'.

LaTeX Font Info:    Checking defaults for OML/cmm/m/it on input line 122.
LaTeX Font Info:    ... okay on input line 122.
LaTeX Font Info:    Checking defaults for T1/cmr/m/n on input line 122.
LaTeX Font Info:    ... okay on input line 122.
LaTeX Font Info:    Checking defaults for OT1/cmr/m/n on input line 122.
LaTeX Font Info:    ... okay on input line 122.
LaTeX Font Info:    Checking defaults for OMS/cmsy/m/n on input line 122.
LaTeX Font Info:    ... okay on input line 122.
LaTeX Font Info:    Checking defaults for OMX/cmex/m/n on input line 122.
LaTeX Font Info:    ... okay on input line 122.
LaTeX Font Info:    Checking defaults for U/cmr/m/n on input line 122.
LaTeX Font Info:    ... okay on input line 122.
LaTeX Font Info:    Checking defaults for PD1/pdf/m/n on input line 122.
LaTeX Font Info:    ... okay on input line 122.
LaTeX Font Info:    Checking defaults for PU/pdf/m/n on input line 122.
LaTeX Font Info:    ... okay on input line 122.
LaTeX Font Info:    Try loading font information for T1+ppl on input line 122.
 ("C:\Program Files (x86)\MiKTeX 2.9\tex\latex\psnfss\t1ppl.fd"
File: t1ppl.fd 2001/06/04 font definitions for T1/ppl.
)
(C:\Users\anon\AppData\Roaming\MiKTeX\2.9\tex\context\base\supp-pdf.mkii
[Loading MPS to PDF converter (version 2006.09.02).]
\scratchcounter=\count136
\scratchdimen=\dimen160
\scratchbox=\box34
\nofMPsegments=\count137
\nofMParguments=\count138
\everyMPshowfont=\toks39
\MPscratchCnt=\count139
\MPscratchDim=\dimen161
\MPnumerator=\count140
\makeMPintoPDFobject=\count141
\everyMPtoPDFconversion=\toks40
)
Package lastpage Info: Please have a look at the pageslts package at
(lastpage)             https://www.ctan.org/pkg/pageslts
(lastpage)             ! on input line 122.
\AtBeginShipoutBox=\box35
 ("C:\Program Files (x86)\MiKTeX 2.9\tex\latex\graphics\color.sty"
Package: color 2016/06/02 v1.1d Standard LaTeX Color (DPC)

("C:\Program Files (x86)\MiKTeX 2.9\tex\latex\00miktex\color.cfg"
File: color.cfg 2016/01/02 v1.6 sample color configuration
)
Package color Info: Driver file: pdftex.def on input line 147.
)
Package hyperref Info: Link coloring ON on input line 122.

("C:\Program Files (x86)\MiKTeX 2.9\tex\latex\hyperref\nameref.sty"
Package: nameref 2016/05/21 v2.44 Cross-referencing by name of section

("C:\Program Files (x86)\MiKTeX 2.9\tex\generic\oberdiek\gettitlestring.sty"
Package: gettitlestring 2016/05/16 v1.5 Cleanup title references (HO)
)
\c@section@level=\count142
)
LaTeX Info: Redefining \ref on input line 122.
LaTeX Info: Redefining \pageref on input line 122.
LaTeX Info: Redefining \nameref on input line 122.

(template.out) (template.out)
\@outlinefile=\write3
\openout3 = `template.out'.

\symAMSb=\mathgroup5

*geometry* detected driver: pdftex
*geometry* verbose mode - [ preamble ] result:
* driver: pdftex
* paper: a4paper
* layout: <same size as paper>
* layoutoffset:(h,v)=(0.0pt,0.0pt)
* modes: includehead includefoot 
* h-part:(L,W,R)=(76.82234pt, 443.86319pt, 76.82234pt)
* v-part:(T,H,B)=(51.21504pt, 751.15268pt, 42.67912pt)
* \paperwidth=597.50787pt
* \paperheight=845.04684pt
* \textwidth=443.86319pt
* \textheight=684.15268pt
* \oddsidemargin=4.55235pt
* \evensidemargin=4.55235pt
* \topmargin=-21.05495pt
* \headheight=12.0pt
* \headsep=25.0pt
* \topskip=10.0pt
* \footskip=30.0pt
* \marginparwidth=65.0pt
* \marginparsep=11.0pt
* \columnsep=10.0pt
* \skip\footins=34.14322pt
* \hoffset=0.0pt
* \voffset=0.0pt
* \mag=1000
* \@twocolumnfalse
* \@twosidefalse
* \@mparswitchfalse
* \@reversemarginfalse
* (1in=72.27pt=25.4mm, 1cm=28.453pt)

Package caption Info: Begin \AtBeginDocument code.
Package caption Info: End \AtBeginDocument code.
Package epstopdf Info: Source file: <logo-mdpi.eps>
(epstopdf)                    date: 2018-01-04 08:26:10
(epstopdf)                    size: 736786 bytes
(epstopdf)             Output file: <logo-mdpi-eps-converted-to.pdf>
(epstopdf)                    date: 2018-01-04 16:15:02
(epstopdf)                    size: 557525 bytes
(epstopdf)             Command: <epstopdf --outfile=logo-mdpi-eps-converted-to.
pdf logo-mdpi.eps>
(epstopdf)             \includegraphics on input line 122.
Package epstopdf Info: Output file is already uptodate.
<logo-mdpi-eps-converted-to.pdf, id=36, 88.33pt x 58.2175pt>
File: logo-mdpi-eps-converted-to.pdf Graphic file (type pdf)

<use logo-mdpi-eps-converted-to.pdf>
Package pdftex.def Info: logo-mdpi-eps-converted-to.pdf used on input line 122.

(pdftex.def)             Requested size: 43.16885pt x 28.45274pt.
LaTeX Font Info:    Font shape `T1/ppl/bx/n' in size <18> not available
(Font)              Font shape `T1/ppl/b/n' tried instead on input line 122.
LaTeX Font Info:    Font shape `T1/ppl/bx/n' in size <10> not available
(Font)              Font shape `T1/ppl/b/n' tried instead on input line 122.
LaTeX Font Info:    Try loading font information for OT1+ppl on input line 122.


("C:\Program Files (x86)\MiKTeX 2.9\tex\latex\psnfss\ot1ppl.fd"
File: ot1ppl.fd 2001/06/04 font definitions for OT1/ppl.
)
LaTeX Font Info:    Try loading font information for OML+zplm on input line 122
.

("C:\Program Files (x86)\MiKTeX 2.9\tex\latex\psnfss\omlzplm.fd"
File: omlzplm.fd 2002/09/08 Fontinst v1.914 font definitions for OML/zplm.
)
LaTeX Font Info:    Try loading font information for OMS+zplm on input line 122
.

("C:\Program Files (x86)\MiKTeX 2.9\tex\latex\psnfss\omszplm.fd"
File: omszplm.fd 2002/09/08 Fontinst v1.914 font definitions for OMS/zplm.
)
LaTeX Font Info:    Try loading font information for OMX+zplm on input line 122
.

("C:\Program Files (x86)\MiKTeX 2.9\tex\latex\psnfss\omxzplm.fd"
File: omxzplm.fd 2002/09/08 Fontinst v1.914 font definitions for OMX/zplm.
)
LaTeX Font Info:    Try loading font information for OT1+zplm on input line 122
.

("C:\Program Files (x86)\MiKTeX 2.9\tex\latex\psnfss\ot1zplm.fd"
File: ot1zplm.fd 2002/09/08 Fontinst v1.914 font definitions for OT1/zplm.
)
LaTeX Font Info:    Font shape `U/msb/m/n' will be
(Font)              scaled to size 10.42007pt on input line 122.
LaTeX Font Info:    Font shape `U/msb/m/n' will be
(Font)              scaled to size 7.91925pt on input line 122.
LaTeX Font Info:    Font shape `U/msb/m/n' will be
(Font)              scaled to size 6.25204pt on input line 122.
LaTeX Font Info:    Font shape `U/msb/m/n' will be
(Font)              scaled to size 9.37807pt on input line 122.
LaTeX Font Info:    Font shape `U/msb/m/n' will be
(Font)              scaled to size 7.29405pt on input line 122.
LaTeX Font Info:    Font shape `U/msb/m/n' will be
(Font)              scaled to size 5.21004pt on input line 122.
LaTeX Font Info:    Font shape `T1/ppl/bx/n' in size <9> not available
(Font)              Font shape `T1/ppl/b/n' tried instead on input line 122.
LaTeX Font Info:    Try loading font information for T1+cmss on input line 122.


("C:\Program Files (x86)\MiKTeX 2.9\tex\latex\base\t1cmss.fd"
File: t1cmss.fd 2014/09/29 v2.5h Standard LaTeX font definitions
) [1

{C:/Users/anon/AppData/Local/MiKTeX/2.9/pdftex/config/pdftex.map} <./logo-mdpi-
eps-converted-to.pdf>] [2] <Fig_1.png, id=104, 532.8708pt x 357.4956pt>
File: Fig_1.png Graphic file (type png)
 <use Fig_1.png>
Package pdftex.def Info: Fig_1.png used on input line 147.
(pdftex.def)             Requested size: 426.79134pt x 286.34052pt.

[3 <./Fig_1.png>]
Package epstopdf Info: Source file: <Fig2.eps>
(epstopdf)                    date: 2018-01-04 08:26:10
(epstopdf)                    size: 218104 bytes
(epstopdf)             Output file: <Fig2-eps-converted-to.pdf>
(epstopdf)                    date: 2018-01-04 16:15:03
(epstopdf)                    size: 80924 bytes
(epstopdf)             Command: <epstopdf --outfile=Fig2-eps-converted-to.pdf F
ig2.eps>
(epstopdf)             \includegraphics on input line 158.
Package epstopdf Info: Output file is already uptodate.
 <Fig2-eps-converted-to.pdf, id=118, 630.355pt x 468.75125pt>
File: Fig2-eps-converted-to.pdf Graphic file (type pdf)

<use Fig2-eps-converted-to.pdf>
Package pdftex.def Info: Fig2-eps-converted-to.pdf used on input line 158.
(pdftex.def)             Requested size: 426.79134pt x 317.37334pt.
 [4 <./Fig2-eps-converted-to.pdf>]
<Fig_3.png, id=131, 694.2738pt x 570.4512pt>
File: Fig_3.png Graphic file (type png)
 <use Fig_3.png>
Package pdftex.def Info: Fig_3.png used on input line 170.
(pdftex.def)             Requested size: 426.79134pt x 350.68178pt.

<Fig_4.png, id=136, 678.8562pt x 446.1468pt>
File: Fig_4.png Graphic file (type png)
 <use Fig_4.png>
Package pdftex.def Info: Fig_4.png used on input line 180.
(pdftex.def)             Requested size: 426.79134pt x 280.48853pt.
 [5 <./Fig_3.png>]
[6 <./Fig_4.png>]
Package epstopdf Info: Source file: <fig5.eps>
(epstopdf)                    date: 2018-01-04 08:26:10
(epstopdf)                    size: 87640 bytes
(epstopdf)             Output file: <fig5-eps-converted-to.pdf>
(epstopdf)                    date: 2018-01-04 16:15:05
(epstopdf)                    size: 31422 bytes
(epstopdf)             Command: <epstopdf --outfile=fig5-eps-converted-to.pdf f
ig5.eps>
(epstopdf)             \includegraphics on input line 191.
Package epstopdf Info: Output file is already uptodate.
 <fig5-eps-converted-to.pdf, id=154, 833.1125pt x 419.5675pt>
File: fig5-eps-converted-to.pdf Graphic file (type pdf)

<use fig5-eps-converted-to.pdf>
Package pdftex.def Info: fig5-eps-converted-to.pdf used on input line 191.
(pdftex.def)             Requested size: 227.62204pt x 114.62917pt.
 [7 <./fig5-eps-converted-to.pdf>]
LaTeX Font Info:    Try loading font information for OMS+ppl on input line 211.


("C:\Program Files (x86)\MiKTeX 2.9\tex\latex\psnfss\omsppl.fd"
File: omsppl.fd 
)
LaTeX Font Info:    Font shape `OMS/ppl/m/n' in size <10> not available
(Font)              Font shape `OMS/cmsy/m/n' tried instead on input line 211.
LaTeX Font Info:    Font shape `OMS/ppl/m/n' in size <7.6> not available
(Font)              Font shape `OMS/cmsy/m/n' tried instead on input line 226.
LaTeX Font Info:    Calculating math sizes for size <7.6> on input line 226.
LaTeX Font Info:    Font shape `U/msb/m/n' will be
(Font)              scaled to size 6.01859pt on input line 226.
LaTeX Font Info:    Font shape `U/msb/m/n' will be
(Font)              scaled to size 4.75159pt on input line 226.

Underfull \hbox (badness 1117) in paragraph at lines 226--227
\T1/ppl/m/n/10 For stan-dard North-ern blots, gel elec-trophore-sis of 15$\OML/
zplm/m/it/10 $\T1/ppl/m/n/10 g to-tal RNA was per-formed us-ing a
 []

[8] [9]
Underfull \hbox (badness 1038) in paragraph at lines 311--315
[]\T1/ppl/m/n/9 B�hler, M.; Verdel, A.; Moazed, D.  Teth-er-ing RITS to a nasce
nt tran-script ini-ti-ates RNAi-and
 []


Underfull \hbox (badness 2334) in paragraph at lines 421--426
[]\T1/ppl/m/n/9 Lepere, G.; Nowacki, M.; Ser-rano, V.; Gout, J.F.; Guglielmi, G
.; Duhar-court, S.; Meyer, E.
 []

[10] (template.bblpdfTeX warning (ext4): destination with the same identifier (
name{cite.holoch2015rna}) has been already used, duplicate ignored
<to be read again> 
                   \relax 
l.4 ...tem[Holoch and Moazed(2015)]{holoch2015rna}
                                                  pdfTeX warning (ext4): destin
ation with the same identifier (name{cite.neeb2017rna}) has been already used, 
duplicate ignored
<to be read again> 
                   \relax 
l.9 \bibitem[Neeb and Nowacki(2017)]{neeb2017rna}
                                                 pdfTeX warning (ext4): destina
tion with the same identifier (name{cite.sarkies2014small}) has been already us
ed, duplicate ignored
<to be read again> 
                   \relax 
l.14 ...Sarkies and Miska(2014)]{sarkies2014small}
                                                  pdfTeX warning (ext4): destin
ation with the same identifier (name{cite.buhler2006tethering}) has been alread
y used, duplicate ignored
<to be read again> 
                   \relax 
l.22   Moazed]{buhler2006tethering}
                                   
Underfull \hbox (badness 1038) in paragraph at lines 23--27
[]\T1/ppl/m/n/9 B�hler, M.; Verdel, A.; Moazed, D.  Teth-er-ing RITS to a nasce
nt tran-script ini-ti-ates RNAi-and
 []

pdfTeX warning (ext4): destination with the same identifier (name{cite.simmer20
10hairpin}) has been already used, duplicate ignored
<to be read again> 
                   \relax 
l.29 ...no, Kerr, and Allshire]{simmer2010hairpin}
                                                  pdfTeX warning (ext4): destin
ation with the same identifier (name{cite.hollick2017paramutation}) has been al
ready used, duplicate ignored
<to be read again> 
                   \relax 
l.36 ...em[Hollick(2017)]{hollick2017paramutation}
                                                  pdfTeX warning (ext4): destin
ation with the same identifier (name{cite.sapetschnig2015tertiary}) has been al
ready used, duplicate ignored
<to be read again> 
                   \relax 
l.42   Miska]{sapetschnig2015tertiary}
                                      pdfTeX warning (ext4): destination with t
he same identifier (name{cite.de2012paramutation}) has been already used, dupli
cate ignored
<to be read again> 
                   \relax 
l.48 ...iewski, and Ronsseray]{de2012paramutation}
                                                  pdfTeX warning (ext4): destin
ation with the same identifier (name{cite.tricker2015transgenerational}) has be
en already used, duplicate ignored
<to be read again> 
                   \relax 
l.55 ...icker(2015)]{tricker2015transgenerational}
                                                  pdfTeX warning (ext4): destin
ation with the same identifier (name{cite.simon2014unicellular}) has been alrea
dy used, duplicate ignored
<to be read again> 
                   \relax 
l.61 ... and Plattner(2014)]{simon2014unicellular}
                                                  pdfTeX warning (ext4): destin
ation with the same identifier (name{cite.galvani2002rna}) has been already use
d, duplicate ignored
<to be read again> 
                   \relax 
l.67 ...alvani and Sperling(2002)]{galvani2002rna}
                                                  pdfTeX warning (ext4): destin
ation with the same identifier (name{cite.ruiz1998homology}) has been already u
sed, duplicate ignored
<to be read again> 
                   \relax 
l.73   Madeddu]{ruiz1998homology}
                                 pdfTeX warning (ext4): destination with the sa
me identifier (name{cite.garnier2004rna}) has been already used, duplicate igno
red
<to be read again> 
                   \relax 
l.79   Meyer]{garnier2004rna}
                             pdfTeX warning (ext4): destination with the same i
dentifier (name{cite.galvani2001transgene}) has been already used, duplicate ig
nored
<to be read again> 
                   \relax 
l.86 ... and Sperling(2001)]{galvani2001transgene}
                                                  pdfTeX warning (ext4): destin
ation with the same identifier (name{cite.RN5}) has been already used, duplicat
e ignored
<to be read again> 
                   \relax 
l.92 ...0)Marker, Le~Mouel, Meyer, and Simon]{RN5}
                                                  pdfTeX warning (ext4): destin
ation with the same identifier (name{cite.marker2014forward}) has been already 
used, duplicate ignored
<to be read again> 
                   \relax 
l.100   Meyer]{marker2014forward}
                                  [11]pdfTeX warning (ext4): destination with t
he same identifier (name{cite.gotz2016two}) has been already used, duplicate ig
nored
<to be read again> 
                   \relax 
l.107 ...tr{\"o}m, Schulz, and Simon]{gotz2016two}
                                                  pdfTeX warning (ext4): destin
ation with the same identifier (name{cite.beale1954genetics}) has been already 
used, duplicate ignored
<to be read again> 
                   \relax 
l.114 ...l.}(1954)Beale et~al.]{beale1954genetics}
                                                  pdfTeX warning (ext4): destin
ation with the same identifier (name{cite.RN1}) has been already used, duplicat
e ignored
<to be read again> 
                   \relax 
l.120   and Simon]{RN1}
                       pdfTeX warning (ext4): destination with the same identif
ier (name{cite.meyer2007epigenetics}) has been already used, duplicate ignored
<to be read again> 
                   \relax 
l.126 ...r, Chalker, et~al.]{meyer2007epigenetics}
                                                  pdfTeX warning (ext4): destin
ation with the same identifier (name{cite.lepere2008silencing}) has been alread
y used, duplicate ignored
<to be read again> 
                   \relax 
l.132 ...harcourt, and Meyer]{lepere2008silencing}
                                                  
Underfull \hbox (badness 2334) in paragraph at lines 133--138
[]\T1/ppl/m/n/9 Lepere, G.; Nowacki, M.; Ser-rano, V.; Gout, J.F.; Guglielmi, G
.; Duhar-court, S.; Meyer, E.
 []

pdfTeX warning (ext4): destination with the same identifier (name{cite.ni2016tr
ansgenerational}) has been already used, duplicate ignored
<to be read again> 
                   \relax 
l.140   Gu]{ni2016transgenerational}
                                    pdfTeX warning (ext4): destination with the
 same identifier (name{cite.oberti2015dicer}) has been already used, duplicate 
ignored
<to be read again> 
                   \relax 
l.147 ...Shimada, and B{\"u}hler]{oberti2015dicer}
                                                  pdfTeX warning (ext4): destin
ation with the same identifier (name{cite.cheaib2015epigenetic}) has been alrea
dy used, duplicate ignored
<to be read again> 
                   \relax 
l.155   Schulz, and Simon]{cheaib2015epigenetic}
                                                pdfTeX warning (ext4): destinat
ion with the same identifier (name{cite.szittya2003low}) has been already used,
 duplicate ignored
<to be read again> 
                   \relax 
l.162 ...}nfalvi, and Burgy{\'a}n]{szittya2003low}
                                                  pdfTeX warning (ext4): destin
ation with the same identifier (name{cite.voinnet2001rna}) has been already use
d, duplicate ignored
<to be read again> 
                   \relax 
l.169 \bibitem[Voinnet(2001)]{voinnet2001rna}
                                             pdfTeX warning (ext4): destination
 with the same identifier (name{cite.dalmay2000rna}) has been already used, dup
licate ignored
<to be read again> 
                   \relax 
l.175   Baulcombe]{dalmay2000rna}
                                 pdfTeX warning (ext4): destination with the sa
me identifier (name{cite.romon2013rna}) has been already used, duplicate ignore
d
<to be read again> 
                   \relax 
l.184   et~al.]{romon2013rna}
                             pdfTeX warning (ext4): destination with the same i
dentifier (name{cite.sandoval2014functional}) has been already used, duplicate 
ignored
<to be read again> 
                   \relax 
l.192   Nowacki]{sandoval2014functional}
                                        pdfTeX warning (ext4): destination with
 the same identifier (name{cite.marker2010distinct}) has been already used, dup
licate ignored
<to be read again> 
                   \relax 
l.199   Simon]{marker2010distinct}
                                  pdfTeX warning (ext4): destination with the s
ame identifier (name{cite.bouhouche2011functional}) has been already used, dupl
icate ignored
<to be read again> 
                   \relax 
l.207   and Meyer]{bouhouche2011functional}
                                           pdfTeX warning (ext4): destination w
ith the same identifier (name{cite.RN41}) has been already used, duplicate igno
red
<to be read again> 
                   \relax 
l.213 \bibitem[Martin(2011)]{RN41}
                                  )
LaTeX Font Info:    Font shape `OMS/ppl/m/n' in size <9> not available
(Font)              Font shape `OMS/cmsy/m/n' tried instead on input line 533.
 
AED: lastpage setting LastPage
[12]

Package natbib Warning: There were multiply defined citations.

Package atveryend Info: Empty hook `BeforeClearDocument' on input line 533.
Package atveryend Info: Empty hook `AfterLastShipout' on input line 533.
(template.aux

Package natbib Warning: Citation(s) may have changed.
(natbib)                Rerun to get citations correct.

)
Package atveryend Info: Executing hook `AtVeryEndDocument' on input line 533.
Package atveryend Info: Executing hook `AtEndAfterFileList' on input line 533.
Package rerunfilecheck Info: File `template.out' has not changed.
(rerunfilecheck)             Checksum: FA8C86CEAC0A86D602D9F2DF227D6846;2114.
 ) 
Here is how much of TeX's memory you used:
 13858 strings out of 493335
 196129 string characters out of 3136684
 313160 words of memory out of 3000000
 17093 multiletter control sequences out of 15000+200000
 51492 words of font info for 117 fonts, out of 3000000 for 9000
 1141 hyphenation exceptions out of 8191
 49i,12n,45p,2686b,518s stack positions out of 5000i,500n,10000p,200000b,50000s
 <C:\Users\anon\AppData\Local\MiKTeX\2.9\fonts\pk\ljfour\jknappen\ec\dpi600\e
css0500.pk>{C:/Program Files (x86)/MiKTeX 2.9/fonts/enc/dvips/fontname/8r.enc}<
C:/Program Files (x86)/MiKTeX 2.9/fonts/type1/public/amsfonts/cm/cmsy10.pfb><C:
/Program Files (x86)/MiKTeX 2.9/fonts/type1/public/amsfonts/cm/cmsy8.pfb><C:/Pr
ogram Files (x86)/MiKTeX 2.9/fonts/type1/public/amsfonts/cm/cmsy9.pfb><C:/Users
/anon/AppData/Roaming/MiKTeX/2.9/fonts/type1/public/mathpazo/fplmri.pfb><C:/Pro
gram Files (x86)/MiKTeX 2.9/fonts/type1/urw/palatino/uplb8a.pfb><C:/Program Fil
es (x86)/MiKTeX 2.9/fonts/type1/urw/palatino/uplr8a.pfb><C:/Program Files (x86)
/MiKTeX 2.9/fonts/type1/urw/palatino/uplri8a.pfb>
Output written on template.pdf (12 pages, 1632767 bytes).
PDF statistics:
 275 PDF objects out of 1000 (max. 8388607)
 58 named destinations out of 1000 (max. 500000)
 95 words of extra memory for PDF output out of 10000 (max. 10000000)
