# Supplementary material for: Environmental Temperature Controls Accumulation of Transacting siRNAs Involved in Heterochromatin Formation
Source: Genes (Basel). 2018 Feb 21;9(2):117. doi: 10.3390/genes9020117 (PMC5852613; doi:10.3390/genes9020117)
Supplement: Supplementary file 1 [file genes-09-00117-s001.zip › genes-264579/template.out]

\BOOKMARK [1][]{section.1}{\376\377\000I\000n\000t\000r\000o\000d\000u\000c\000t\000i\000o\000n}{}% 1
\BOOKMARK [1][]{section.2}{\376\377\000R\000e\000s\000u\000l\000t\000s}{}% 2
\BOOKMARK [2][]{subsection.2.1}{\376\377\000S\000i\000l\000e\000n\000c\000i\000n\000g\000\040\000p\000h\000e\000n\000o\000t\000y\000p\000e\000s\000\040\000b\000y\000\040\000t\000r\000u\000n\000c\000a\000t\000e\000d\000\040\000t\000r\000a\000n\000s\000g\000e\000n\000e\000s\000\040\000d\000e\000p\000e\000n\000d\000\040\000o\000n\000\040\000t\000h\000e\000\040\000e\000n\000v\000i\000r\000o\000n\000m\000e\000n\000t\000a\000l\000\040\000t\000e\000m\000p\000e\000r\000a\000t\000u\000r\000e}{section.2}% 3
\BOOKMARK [2][]{subsection.2.2}{\376\377\000C\000o\000l\000d\000\040\000t\000e\000m\000p\000e\000r\000a\000t\000u\000r\000e\000s\000\040\000i\000m\000p\000e\000d\000e\000\040\000s\000i\000R\000N\000A\000\040\000a\000c\000c\000u\000m\000u\000l\000a\000t\000i\000o\000n}{section.2}% 4
\BOOKMARK [2][]{subsection.2.3}{\376\377\000s\000i\000R\000N\000A\000\040\000s\000e\000q\000u\000e\000n\000c\000i\000n\000g\000\040\000s\000h\000o\000w\000s\000\040\000p\000r\000i\000m\000a\000r\000y\000\040\000a\000n\000d\000\040\000s\000e\000c\000o\000n\000d\000a\000r\000y\000\040\000s\000i\000R\000N\000A\000\040\000t\000e\000m\000p\000e\000r\000a\000t\000u\000r\000e\000\040\000d\000e\000p\000e\000n\000d\000e\000n\000c\000y}{section.2}% 5
\BOOKMARK [2][]{subsection.2.4}{\376\377\000I\000n\000c\000r\000e\000a\000s\000e\000d\000\040\000s\000i\000R\000N\000A\000\040\000a\000c\000c\000u\000m\000u\000l\000a\000t\000i\000o\000n\000\040\000i\000s\000\040\000n\000o\000t\000\040\000d\000u\000e\000\040\000t\000o\000\040\000i\000n\000c\000r\000e\000a\000s\000e\000d\000\040\000p\000r\000e\000c\000u\000r\000s\000o\000r\000\040\000R\000N\000A\000\040\000l\000e\000v\000e\000l\000s}{section.2}% 6
\BOOKMARK [1][]{section.3}{\376\377\000D\000i\000s\000c\000u\000s\000s\000i\000o\000n}{}% 7
\BOOKMARK [1][]{section.4}{\376\377\000M\000a\000t\000e\000r\000i\000a\000l\000s\000\040\000a\000n\000d\000\040\000M\000e\000t\000h\000o\000d\000s}{}% 8
